# Supplementary material for: Transcriptomic analysis of Rhodococcus opacus R7 grown on polyethylene by RNA-seq
Source: Sci Rep. 2021 Oct 29;11:21311. doi: 10.1038/s41598-021-00525-x (PMC8556283; doi:10.1038/s41598-021-00525-x)
Supplement: Supplementary file 1 — Supplementary Table S1. [file 41598_2021_525_MOESM1_ESM.xlsx]

## Sheet: Foglio1
Table S1 List of R. opacus R7 CDSs after RNA-seq analysis
gene	sample_1	sample_2	p_value	q_value	value_MA norm	value_PE norm	log2(fold_change) norm	Location	Start	Stop	Length (bp)	Function	Subsystems	Uniprot ID	Blast score	Blast e-value	GO	KEGG	GO Ancestors	KEGG Classes
fig|6666666.69013.peg.1	PE	MA	0.18675	0.9998	36.8368	25.6906	-0.519907	scaffold00001	2294	642	1653	putative DNA-binding protein	- none -	P71073	133	5.94e-07	[GO:0003677] DNA binding [GO:0005525] GTP binding [GO:0043934] sporulation [GO:0030435] sporulation resulting in formation of a cellular spore [GO:0006351] transcription, DNA-templated		GO:0000166 GO:0001882 GO:0001883 GO:0003674 GO:0003676 GO:0005488 GO:0006139 GO:0006725 GO:0006807 GO:0008150 GO:0008152 GO:0009058 GO:0009059 GO:0009653 GO:0009987 GO:0010467 GO:0016070 GO:0017076 GO:0018130 GO:0019001 GO:0019438 GO:0030154 GO:0032502 GO:0032549 GO:0032550 GO:0032553 GO:0032555 GO:0032561 GO:0032774 GO:0034641 GO:0034645 GO:0034654 GO:0035639 GO:0036094 GO:0043167 GO:0043168 GO:…	fig|6666666.69013.peg.1
fig|6666666.69013.peg.1	PE	MA	0.74465	0.9998	12.199	8.83927	-0.464764	scaffold00001	2294	642	1653	putative DNA-binding protein	- none -	P71073	133	5.94e-07	[GO:0003677] DNA binding [GO:0005525] GTP binding [GO:0043934] sporulation [GO:0030435] sporulation resulting in formation of a cellular spore [GO:0006351] transcription, DNA-templated		GO:0000166 GO:0001882 GO:0001883 GO:0003674 GO:0003676 GO:0005488 GO:0006139 GO:0006725 GO:0006807 GO:0008150 GO:0008152 GO:0009058 GO:0009059 GO:0009653 GO:0009987 GO:0010467 GO:0016070 GO:0017076 GO:0018130 GO:0019001 GO:0019438 GO:0030154 GO:0032502 GO:0032549 GO:0032550 GO:0032553 GO:0032555 GO:0032561 GO:0032774 GO:0034641 GO:0034645 GO:0034654 GO:0035639 GO:0036094 GO:0043167 GO:0043168 GO:…
fig|6666666.69013.peg.2	PE	MA	0.3995	0.9998	42.1993	28.5509	-0.563683	Chromosome	2521	3711	1191	L-lactate dehydrogenase (EC 1.1.2.3)	L-rhamnose utilization, Lactate utilization, Respiratory dehydrogenases 1	P9WND5	561	1.13e-66	[GO:0005618] cell wall [GO:0005886] plasma membrane [GO:0010181] FMN binding [GO:0004459] L-lactate dehydrogenase activity [GO:0019516] lactate oxidation	[mtu00620] Pyruvate metabolism - Mycobacterium tuberculosis H37Rv [mtu01100] Metabolic pathways - Mycobacterium tuberculosis H37Rv	GO:0000166 GO:0003674 GO:0003824 GO:0004457 GO:0005488 GO:0005575 GO:0006082 GO:0006089 GO:0008150 GO:0008152 GO:0009987 GO:0016020 GO:0016491 GO:0016614 GO:0016616 GO:0019752 GO:0030312 GO:0032553 GO:0032787 GO:0036094 GO:0043167 GO:0043168 GO:0043436 GO:0044237 GO:0044281 GO:0048037 GO:0050662 GO:0055114 GO:0071704 GO:0071944 GO:0097159 GO:0097367 GO:0110165 GO:1901265 GO:1901363 GO:1901615	Carbohydrate metabolism Metabolism
fig|6666666.69013.peg.3	PE	MA	0.7927	0.9998	35.3215	31.1086	-0.183233	scaffold00001	3708	4631	924	hypothetical protein	- none -	Q46125	185	1.2e-14	[GO:0005886] plasma membrane [GO:0006865] amino acid transport		GO:0005575 GO:0006810 GO:0006811 GO:0006820 GO:0008150 GO:0015711 GO:0015849 GO:0016020 GO:0046942 GO:0051179 GO:0051234 GO:0071702 GO:0071705 GO:0071944 GO:0110165
fig|6666666.69013.peg.4	PE	MA	0.98335	0.9998	37.3648	36.5342	-0.0324322	Chromosome	4643	5578	936	ABC amino acid transporter, permease component	- none -	P0AFT4	384	8.89e-44	[GO:0006865] amino acid transport [GO:0043190] ATP-binding cassette (ABC) transporter complex [GO:0022857] transmembrane transporter activity	[sfl02010] ABC transporters - Shigella flexneri 301 (serotype 2a)	GO:0003674 GO:0005215 GO:0005575 GO:0005886 GO:0006810 GO:0006811 GO:0006820 GO:0008150 GO:0015711 GO:0015849 GO:0016020 GO:0016021 GO:0031224 GO:0032991 GO:0046942 GO:0051179 GO:0051234 GO:0055085 GO:0071702 GO:0071705 GO:0071944 GO:0098533 GO:0098796 GO:0098797 GO:0110165 GO:1902495 GO:1990351	Environmental Information Processing Membrane transport
fig|6666666.69013.peg.5	PE	MA	0.8827	0.9998	37.2505	31.5937	-0.237623	Chromosome	5575	6339	765	putative ABC transporter ATP-binding protein	- none -	P35116	661	8.9e-86	[GO:0005886] plasma membrane [GO:0005524] ATP binding [GO:0016887] ATPase activity [GO:0015424] ATPase-coupled amino acid transmembrane transporter activity	[atu02010] ABC transporters - Agrobacterium fabrum	GO:0000166 GO:0003333 GO:0003674 GO:0003824 GO:0005215 GO:0005342 GO:0005488 GO:0005575 GO:0006810 GO:0006811 GO:0006820 GO:0006865 GO:0008144 GO:0008150 GO:0008509 GO:0008514 GO:0015075 GO:0015171 GO:0015318 GO:0015399 GO:0015711 GO:0015849 GO:0016020 GO:0016462 GO:0016787 GO:0016817 GO:0016818 GO:0017076 GO:0017111 GO:0022804 GO:0022853 GO:0022857 GO:0030554 GO:0032553 GO:0032555 GO:0032559 GO:…	Environmental Information Processing Membrane transport
fig|6666666.69013.peg.6	PE	MA	0.5686	0.9998	32.291	19.2222	-0.748359	scaffold00001	6398	6796	399	endoribonuclease L-PSP, putative	- none -	Q97U19	259	1.48e-28	[GO:0005829] cytosol [GO:0019239] deaminase activity [GO:1901565] organonitrogen compound catabolic process		GO:0003674 GO:0003824 GO:0005575 GO:0005622 GO:0005737 GO:0006807 GO:0008150 GO:0008152 GO:0009056 GO:0016787 GO:0071704 GO:0110165 GO:1901564 GO:1901575
fig|6666666.69013.peg.7	PE	MA	0.8304	0.9998	40.9922	31.8205	-0.365393	scaffold00001	7122	8252	1131	Retron-type RNA-directed DNA polymerase (EC 2.7.7.49)	Group II intron-associated genes	P23071	411	8.92e-45	[GO:0003723] RNA binding [GO:0003964] RNA-directed DNA polymerase activity		GO:0003674 GO:0003676 GO:0003824 GO:0005488 GO:0006139 GO:0006259 GO:0006278 GO:0006725 GO:0006807 GO:0008150 GO:0008152 GO:0009058 GO:0009059 GO:0009987 GO:0016740 GO:0016772 GO:0016779 GO:0018130 GO:0019438 GO:0034061 GO:0034641 GO:0034645 GO:0034654 GO:0043170 GO:0044237 GO:0044238 GO:0044249 GO:0044260 GO:0044271 GO:0046483 GO:0071704 GO:0071897 GO:0090304 GO:0097159 GO:0140097 GO:1901360 GO:…
fig|6666666.69013.peg.8	PE	MA	0.7608	0.9998	35.6371	48.8447	0.454822	scaffold00001	9033	8302	732	Lactam utilization protein LamB	Allophanate hydrolase 2 and Biotin carboxylase cluster, CBSS-279010.5.peg.587, EC699-706, Urea carboxylase and Allophanate hydrolase cluster	P38096	471	2.41e-57	[GO:0003824] catalytic activity [GO:0005975] carbohydrate metabolic process [GO:0006807] nitrogen compound metabolic process		GO:0003674 GO:0008150 GO:0008152 GO:0044238 GO:0071704
fig|6666666.69013.peg.9	PE	MA	0.88645	0.9998	38.1955	36.1758	-0.0783778	Chromosome	10541	9033	1509	amidotransferase-related protein	- none -	A6TTJ8	440	3.25e-47	[GO:0005524] ATP binding [GO:0030956] glutamyl-tRNA(Gln) amidotransferase complex [GO:0004040] amidase activity [GO:0050567] glutaminyl-tRNA synthase (glutamine-hydrolyzing) activity [GO:0006412] translation	[amt00970] Aminoacyl-tRNA biosynthesis - Alkaliphilus metalliredigens [amt01100] Metabolic pathways - Alkaliphilus metalliredigens	GO:0000166 GO:0003674 GO:0003824 GO:0005488 GO:0005575 GO:0005622 GO:0006518 GO:0006807 GO:0008144 GO:0008150 GO:0008152 GO:0009058 GO:0009059 GO:0009987 GO:0010467 GO:0016787 GO:0016810 GO:0016811 GO:0016874 GO:0016879 GO:0016884 GO:0017076 GO:0019538 GO:0030554 GO:0032553 GO:0032555 GO:0032559 GO:0032991 GO:0034641 GO:0034645 GO:0035639 GO:0036094 GO:0043043 GO:0043167 GO:0043168 GO:0043170 GO:…	Genetic Information Processing Translation
fig|6666666.69013.peg.9	PE	MA	0.7412	0.9998	51.4625	33.2868	-0.628571	scaffold00001	10541	9033	1509	amidotransferase-related protein	- none -	A6TTJ8	440	3.25e-47	[GO:0005524] ATP binding [GO:0030956] glutamyl-tRNA(Gln) amidotransferase complex [GO:0004040] amidase activity [GO:0050567] glutaminyl-tRNA synthase (glutamine-hydrolyzing) activity [GO:0006412] translation	[amt00970] Aminoacyl-tRNA biosynthesis - Alkaliphilus metalliredigens [amt01100] Metabolic pathways - Alkaliphilus metalliredigens	GO:0000166 GO:0003674 GO:0003824 GO:0005488 GO:0005575 GO:0005622 GO:0006518 GO:0006807 GO:0008144 GO:0008150 GO:0008152 GO:0009058 GO:0009059 GO:0009987 GO:0010467 GO:0016787 GO:0016810 GO:0016811 GO:0016874 GO:0016879 GO:0016884 GO:0017076 GO:0019538 GO:0030554 GO:0032553 GO:0032555 GO:0032559 GO:0032991 GO:0034641 GO:0034645 GO:0035639 GO:0036094 GO:0043043 GO:0043167 GO:0043168 GO:0043170 GO:…	Genetic Information Processing Translation
fig|6666666.69013.peg.10	PE	MA	0.6154	0.9998	37.1094	20.9565	-0.824387	scaffold00001	10704	11474	771	Transcriptional regulator, GntR family	- none -	P0ACL9	170	5.21e-13	[GO:0043565] sequence-specific DNA binding [GO:0045892] negative regulation of transcription, DNA-templated [GO:0045893] positive regulation of transcription, DNA-templated [GO:0032993] protein-DNA complex [GO:0003700] DNA-binding transcription factor activity		GO:0003674 GO:0003676 GO:0003677 GO:0005488 GO:0005575 GO:0006139 GO:0006351 GO:0006355 GO:0006725 GO:0006807 GO:0008150 GO:0008152 GO:0009058 GO:0009059 GO:0009889 GO:0009890 GO:0009891 GO:0009892 GO:0009893 GO:0009987 GO:0010467 GO:0010468 GO:0010556 GO:0010557 GO:0010558 GO:0010604 GO:0010605 GO:0010628 GO:0010629 GO:0016070 GO:0018130 GO:0019219 GO:0019222 GO:0019438 GO:0031323 GO:0031324 GO:…
fig|6666666.69013.peg.11	PE	MA	1	1	5.18805e-05	5.0935e-05	-0.026535	Chromosome	11637	11518	120	hypothetical protein	- none -	P35456	68	0.200328	[GO:0043388] positive regulation of DNA binding [GO:0005886] plasma membrane [GO:0005887] integral component of plasma membrane [GO:0031225] anchored component of membrane [GO:0009986] cell surface [GO:0005576] extracellular region [GO:0019899] enzyme binding [GO:0019904] protein domain specific binding [GO:0005102] signaling receptor binding [GO:0030377] urokinase plasminogen activator receptor …	[mmu04610] Complement and coagulation cascades - Mus musculus (mouse) [mmu05205] Proteoglycans in cancer - Mus musculus (mouse)	GO:0000003 GO:0001655 GO:0001836 GO:0001932 GO:0003006 GO:0003674 GO:0003676 GO:0003677 GO:0003824 GO:0004175 GO:0004197 GO:0005488 GO:0005515 GO:0005575 GO:0005886 GO:0006464 GO:0006468 GO:0006508 GO:0006793 GO:0006796 GO:0006807 GO:0006915 GO:0006996 GO:0007005 GO:0007154 GO:0007165 GO:0007166 GO:0007167 GO:0007169 GO:0007173 GO:0007275 GO:0008150 GO:0008152 GO:0008219 GO:0008233 GO:0008234 GO:…	Cancer: overview Human Diseases Immune system Organismal Systems
fig|6666666.69013.peg.12	PE	MA	0.8622	0.9998	55.4211	45.8921	-0.27219	scaffold00001	11800	12588	789	transcriptional regulator, XRE family	- none -	P55411	97	0.00193057	[GO:0003677] DNA binding		GO:0003674 GO:0003676 GO:0005488 GO:0097159 GO:1901363
fig|6666666.69013.peg.13	PE	MA	0.3458	0.9998	32.0242	12.5834	-1.34764	Chromosome	12579	12920	342	hypothetical protein	- none -	P28053	68	2.5409	[GO:0031012] extracellular matrix [GO:0004222] metalloendopeptidase activity [GO:0008270] zinc ion binding [GO:0030574] collagen catabolic process [GO:0030198] extracellular matrix organization	[bta03320] PPAR signaling pathway - Bos taurus (cow) [bta04657] IL-17 signaling pathway - Bos taurus (cow) [bta04926] Relaxin signaling pathway - Bos taurus (cow) [bta05200] Pathways in cancer - Bos taurus (cow) [bta05219] Bladder cancer - Bos taurus (cow) [bta05323] Rheumatoid arthritis - Bos taurus (cow)	GO:0003674 GO:0003824 GO:0004175 GO:0005488 GO:0005575 GO:0005576 GO:0006508 GO:0006807 GO:0008150 GO:0008152 GO:0008233 GO:0008237 GO:0009056 GO:0009987 GO:0016043 GO:0016787 GO:0019538 GO:0032963 GO:0043062 GO:0043167 GO:0043169 GO:0043170 GO:0044238 GO:0046872 GO:0046914 GO:0070011 GO:0071704 GO:0071840 GO:0110165 GO:0140096 GO:1901564	Cancer: overview Cancer: specific types Endocrine system Human Diseases Immune disease Immune system Organismal Systems
fig|6666666.69013.peg.14	PE	MA	0.64185	0.9998	43.7938	26.6909	-0.714379	Chromosome	13582	14322	741	hypothetical protein	- none -	A4VRV9	71	4.38106	[GO:0016829] lyase activity [GO:0005737] cytoplasm [GO:0000107] imidazoleglycerol-phosphate synthase activity [GO:0000105] histidine biosynthetic process	[psa00340] Histidine metabolism - Pseudomonas stutzeri A1501 [psa01100] Metabolic pathways - Pseudomonas stutzeri A1501 [psa01110] Biosynthesis of secondary metabolites - Pseudomonas stutzeri A1501 [psa01230] Biosynthesis of amino acids - Pseudomonas stutzeri A1501	GO:0003674 GO:0003824 GO:0005575 GO:0005622 GO:0006082 GO:0006520 GO:0006547 GO:0006725 GO:0006807 GO:0008150 GO:0008152 GO:0008652 GO:0009058 GO:0009072 GO:0009073 GO:0009987 GO:0016053 GO:0016740 GO:0016757 GO:0016763 GO:0018130 GO:0019438 GO:0019752 GO:0034641 GO:0043436 GO:0044237 GO:0044238 GO:0044249 GO:0044281 GO:0044283 GO:0046394 GO:0046483 GO:0052803 GO:0071704 GO:0110165 GO:1901360 GO:…	Amino acid metabolism Metabolism
fig|6666666.69013.peg.15	PE	MA	0.94175	0.9998	28.9136	26.9246	-0.102823	scaffold00001	14703	15143	441	hypothetical protein	- none -	P24725	70	2.36544	[GO:0009535] chloroplast thylakoid membrane [GO:0016021] integral component of membrane [GO:0009523] photosystem II [GO:0016168] chlorophyll binding [GO:0045156] electron transporter, transferring electrons within the cyclic electron transport pathway of photosynthesis activity [GO:0005506] iron ion binding [GO:0016682] oxidoreductase activity, acting on diphenols and related substances as donors…		GO:0003674 GO:0003824 GO:0005488 GO:0005575 GO:0005622 GO:0005737 GO:0006091 GO:0006464 GO:0006807 GO:0006950 GO:0008150 GO:0008152 GO:0009055 GO:0009507 GO:0009521 GO:0009534 GO:0009536 GO:0009579 GO:0009636 GO:0009767 GO:0009987 GO:0015979 GO:0016020 GO:0016491 GO:0016679 GO:0019538 GO:0019684 GO:0022900 GO:0031224 GO:0031976 GO:0031984 GO:0032991 GO:0034357 GO:0036211 GO:0042221 GO:0042651 GO:…
fig|6666666.69013.peg.16	PE	MA	0.8167	0.9998	64.9579	85.8427	0.40219	scaffold00001	15876	15232	645	Dihydrofolate reductase (EC 1.5.1.3)	5-FCL-like protein, Folate Biosynthesis	P45862	90	0.010127	[GO:0016021] integral component of membrane [GO:0008703] 5-amino-6-(5-phosphoribosylamino)uracil reductase activity [GO:0009231] riboflavin biosynthetic process		GO:0003674 GO:0003824 GO:0005575 GO:0006766 GO:0006767 GO:0006771 GO:0006807 GO:0008150 GO:0008152 GO:0009058 GO:0009110 GO:0009987 GO:0016020 GO:0016491 GO:0016614 GO:0016616 GO:0017144 GO:0018130 GO:0031224 GO:0034641 GO:0042364 GO:0042726 GO:0042727 GO:0044237 GO:0044249 GO:0044271 GO:0044281 GO:0044283 GO:0046483 GO:0055114 GO:0071704 GO:0110165 GO:1901360 GO:1901362 GO:1901564 GO:1901566 GO:…
fig|6666666.69013.peg.17	PE	MA	0.7873	0.9998	32.2922	23.1809	-0.478249	scaffold00001	16195	16539	345	hypothetical protein	- none -	Q52996	94	0.000294992
fig|6666666.69013.peg.18	PE	MA	0.857	0.9998	55.5681	66.143	0.251332	Chromosome	16598	16987	390	hypothetical protein	- none -	A5DTX3	72	1.21539	[GO:0006888] endoplasmic reticulum to Golgi vesicle-mediated transport [GO:0005789] endoplasmic reticulum membrane [GO:0012507] ER to Golgi transport vesicle membrane [GO:0015031] protein transport	[lel04141] Protein processing in endoplasmic reticulum - Lodderomyces elongisporus	GO:0005575 GO:0005622 GO:0005737 GO:0005783 GO:0005798 GO:0006810 GO:0008104 GO:0008150 GO:0012505 GO:0012506 GO:0015833 GO:0016020 GO:0016192 GO:0030133 GO:0030134 GO:0030135 GO:0030658 GO:0030659 GO:0030660 GO:0030662 GO:0031090 GO:0031410 GO:0031982 GO:0031984 GO:0033036 GO:0042175 GO:0042886 GO:0043226 GO:0043227 GO:0043229 GO:0043231 GO:0045184 GO:0046907 GO:0048193 GO:0051179 GO:0051234 GO:…	Folding, sorting and degradation Genetic Information Processing
fig|6666666.69013.peg.19	PE	MA	0.97455	0.9998	10.4591	10.0461	-0.0581232	Chromosome	17998	17162	837	Thioredoxin reductase (EC 1.8.1.9)	Thioredoxin-disulfide reductase, pyrimidine conversions	P13255	128	3.76e-07	[GO:0005829] cytosol [GO:0034708] methyltransferase complex [GO:0005634] nucleus [GO:0005542] folic acid binding [GO:0016594] glycine binding [GO:0017174] glycine N-methyltransferase activity [GO:0042802] identical protein binding [GO:1904047] S-adenosyl-L-methionine binding [GO:0008757] S-adenosylmethionine-dependent methyltransferase activity [GO:0046655] folic acid metabolic process [GO:000654…	[rno00260] Glycine, serine and threonine metabolism - Rattus norvegicus (rat) [rno01100] Metabolic pathways - Rattus norvegicus (rat)	GO:0000096 GO:0001505 GO:0003674 GO:0003824 GO:0005488 GO:0005515 GO:0005575 GO:0005622 GO:0005737 GO:0005975 GO:0005976 GO:0005996 GO:0006006 GO:0006073 GO:0006082 GO:0006091 GO:0006094 GO:0006109 GO:0006112 GO:0006139 GO:0006520 GO:0006575 GO:0006725 GO:0006732 GO:0006760 GO:0006766 GO:0006767 GO:0006790 GO:0006807 GO:0008144 GO:0008150 GO:0008152 GO:0008168 GO:0008170 GO:0008757 GO:0009058 GO:…	Amino acid metabolism Metabolism
fig|6666666.69013.peg.20	PE	MA	0.7962	0.9998	32.9489	25.6732	-0.359967	scaffold00001	18796	19299	504	protein of unknown function DUF664	- none -	P14706	223	4.18e-22
fig|6666666.69013.peg.21	PE	MA	0.77615	0.9998	21.104	32.9402	0.642333	Chromosome	19791	19519	273	hypothetical protein	- none -	Q2SL96	64	5.54824	[GO:0008883] glutamyl-tRNA reductase activity [GO:0050661] NADP binding [GO:0006782] protoporphyrinogen IX biosynthetic process	[hch00860] Porphyrin and chlorophyll metabolism - Hahella chejuensis [hch01100] Metabolic pathways - Hahella chejuensis [hch01110] Biosynthesis of secondary metabolites - Hahella chejuensis [hch01120] Microbial metabolism in diverse environments - Hahella chejuensis	GO:0000166 GO:0003674 GO:0003824 GO:0005488 GO:0006725 GO:0006778 GO:0006779 GO:0006783 GO:0006807 GO:0008150 GO:0008152 GO:0009058 GO:0009987 GO:0016491 GO:0016620 GO:0016903 GO:0018130 GO:0019438 GO:0033013 GO:0033014 GO:0034641 GO:0036094 GO:0042168 GO:0042440 GO:0044237 GO:0044249 GO:0044271 GO:0046148 GO:0046483 GO:0046501 GO:0048037 GO:0050662 GO:0051186 GO:0051188 GO:0055114 GO:0071704 GO:…	Metabolism Metabolism of cofactors and vitamins
fig|6666666.69013.peg.22	PE	MA	1	1	5.18805e-05	5.09e-05	-0.026535	scaffold00001	19901	19788	114	hypothetical protein	- none -	P03108	56	7.29351	[GO:0003677] DNA binding [GO:0044174] host cell endosome [GO:0044177] host cell Golgi apparatus [GO:0042025] host cell nucleus [GO:0019028] viral capsid [GO:0005198] structural molecule activity [GO:0075521] microtubule-dependent intracellular transport of viral material towards nucleus [GO:0046718] viral entry into host cell [GO:0075732] viral penetration into host nucleus		GO:0003674 GO:0003676 GO:0005488 GO:0005575 GO:0005622 GO:0006810 GO:0006913 GO:0008150 GO:0016032 GO:0018995 GO:0019012 GO:0019058 GO:0030430 GO:0033643 GO:0033646 GO:0033647 GO:0033648 GO:0033655 GO:0043656 GO:0043657 GO:0044403 GO:0044409 GO:0044419 GO:0044423 GO:0044766 GO:0046794 GO:0046907 GO:0051169 GO:0051170 GO:0051179 GO:0051234 GO:0051641 GO:0051701 GO:0051704 GO:0075519 GO:0075606 GO:…
fig|6666666.69013.peg.23	PE	MA	0.02075	0.895804	1357.47	3360	1.30604	scaffold00001	21104	20052	1053	FIG00997706: hypothetical protein	- none -
fig|6666666.69013.peg.24	PE	MA	0.1262	0.9998	5.18805e-05	142.717	21.3915	scaffold00001	21680	21796	117	hypothetical protein	- none -	Q8TVS6	62	1.36922	[GO:0003677] DNA binding [GO:0004519] endonuclease activity [GO:0046872] metal ion binding [GO:0051607] defense response to virus [GO:0043571] maintenance of CRISPR repeat elements		GO:0002252 GO:0002376 GO:0003674 GO:0003676 GO:0003824 GO:0004518 GO:0005488 GO:0006139 GO:0006259 GO:0006725 GO:0006807 GO:0006950 GO:0006952 GO:0006996 GO:0008150 GO:0008152 GO:0009605 GO:0009607 GO:0009615 GO:0009987 GO:0016043 GO:0016787 GO:0016788 GO:0034641 GO:0043167 GO:0043169 GO:0043170 GO:0043207 GO:0043570 GO:0044237 GO:0044238 GO:0044260 GO:0044419 GO:0046483 GO:0050896 GO:0051276 GO:…
fig|6666666.69013.peg.25	PE	MA	0.8575	0.9998	6.6743	5.26202	-0.343	Chromosome	22950	21748	1203	monooxygenase, FAD-binding	- none -	O29786	104	0.00110212	[GO:0005737] cytoplasm [GO:0071949] FAD binding [GO:0045550] geranylgeranyl reductase activity [GO:0016628] oxidoreductase activity, acting on the CH-CH group of donors, NAD or NADP as acceptor [GO:0006650] glycerophospholipid metabolic process [GO:0046467] membrane lipid biosynthetic process [GO:0008654] phospholipid biosynthetic process	[afu00564] Glycerophospholipid metabolism - Archaeoglobus fulgidus DSM 4304	GO:0000166 GO:0003674 GO:0003824 GO:0005488 GO:0005575 GO:0005622 GO:0006629 GO:0006643 GO:0006644 GO:0006793 GO:0006796 GO:0008150 GO:0008152 GO:0008610 GO:0009058 GO:0009987 GO:0016491 GO:0016627 GO:0019637 GO:0036094 GO:0043167 GO:0043168 GO:0044237 GO:0044238 GO:0044249 GO:0044255 GO:0046486 GO:0048037 GO:0050660 GO:0050662 GO:0055114 GO:0071704 GO:0090407 GO:0097159 GO:0110165 GO:1901265 GO:…	Lipid metabolism Metabolism
fig|6666666.69013.peg.26	PE	MA	0.81825	0.9998	42.2127	33.4833	-0.334235	scaffold00001	23033	23671	639	Transcriptional regulator, TetR family	- none -	Q3J6K8	113	1.33e-05	[GO:0003677] DNA binding		GO:0003674 GO:0003676 GO:0005488 GO:0097159 GO:1901363
fig|6666666.69013.peg.27	PE	MA	0.8324	0.9998	57.5764	75.7163	0.395126	scaffold00001	23668	24702	1035	N5,N10-methylenetetrahydromethanopterin reductase-related protein, SCO1669 family	- none -	O53565	264	9.2e-25	[GO:0005618] cell wall [GO:0005886] plasma membrane [GO:0016705] oxidoreductase activity, acting on paired donors, with incorporation or reduction of molecular oxygen		GO:0003674 GO:0003824 GO:0005575 GO:0008150 GO:0008152 GO:0016020 GO:0016491 GO:0030312 GO:0055114 GO:0071944 GO:0110165
fig|6666666.69013.peg.28	PE	MA	0.4224	0.9998	15.0446	4.48158	-1.74717	Chromosome	25427	24792	636	Isochorismatase (EC 3.3.2.1)	Chorismate: Intermediate for synthesis of Tryptophan, PAPA antibiotics, PABA, 3-hydroxyanthranilate and more.	A1JMX8	286	2.85e-30	[GO:0016811] hydrolase activity, acting on carbon-nitrogen (but not peptide) bonds, in linear amides [GO:0019740] nitrogen utilization [GO:0006212] uracil catabolic process	[yen00240] Pyrimidine metabolism - Yersinia enterocolitica subsp. enterocolitica 8081 (serotype 0:8) [yen01100] Metabolic pathways - Yersinia enterocolitica subsp. enterocolitica 8081 (serotype 0:8)	GO:0003674 GO:0003824 GO:0006139 GO:0006206 GO:0006208 GO:0006725 GO:0006807 GO:0008150 GO:0008152 GO:0009056 GO:0009112 GO:0009987 GO:0016787 GO:0016810 GO:0017144 GO:0019860 GO:0034641 GO:0042737 GO:0044237 GO:0044238 GO:0044248 GO:0044270 GO:0044281 GO:0046113 GO:0046483 GO:0046700 GO:0055086 GO:0071704 GO:0072527 GO:0072529 GO:1901360 GO:1901361 GO:1901564 GO:1901565 GO:1901575	Metabolism Nucleotide metabolism
fig|6666666.69013.peg.29	PE	MA	0.87785	0.9998	13.7878	11.3522	-0.28042	scaffold00001	27010	25484	1527	hypothetical protein	- none -	O07599	460	3.61e-50	[GO:0005886] plasma membrane [GO:0016021] integral component of membrane		GO:0005575 GO:0016020 GO:0031224 GO:0071944 GO:0110165
fig|6666666.69013.peg.30	PE	MA	0.8936	0.9998	32.8955	37.7024	0.196766	scaffold00001	28127	27387	741	COG1028: Dehydrogenases with different specificities (related to short-chain alcohol dehydrogenases)	- none -	A7AZH2	335	9.74e-37	[GO:0016491] oxidoreductase activity [GO:0006694] steroid biosynthetic process		GO:0003674 GO:0003824 GO:0006629 GO:0008150 GO:0008152 GO:0008202 GO:0008610 GO:0009058 GO:0044238 GO:0055114 GO:0071704 GO:1901360 GO:1901362 GO:1901576
fig|6666666.69013.peg.31	PE	MA	0.6987	0.9998	43.226	26.7171	-0.694136	Chromosome	28277	29152	876	putative nitroreductase	- none -	P94424	380	5.26e-43	[GO:0052874] FMN reductase (NADH) activity [GO:0052873] FMN reductase (NADPH) activity [GO:0019439] aromatic compound catabolic process [GO:0009636] response to toxic substance	[bsu00740] Riboflavin metabolism - Bacillus subtilis subsp. subtilis 168 [bsu01100] Metabolic pathways - Bacillus subtilis subsp. subtilis 168	GO:0003674 GO:0003824 GO:0006725 GO:0008150 GO:0008152 GO:0009056 GO:0009987 GO:0016491 GO:0016645 GO:0016646 GO:0042221 GO:0044237 GO:0044248 GO:0050896 GO:0055114	Metabolism Metabolism of cofactors and vitamins
fig|6666666.69013.peg.32	PE	MA	0.7144	0.9998	39.0135	59.6006	0.611353	Chromosome	29309	30127	819	hypothetical protein	- none -	P27747	141	1.03e-08	[GO:0004742] dihydrolipoyllysine-residue acetyltransferase activity [GO:0045150] acetoin catabolic process	[reh00010] Glycolysis / Gluconeogenesis - Cupriavidus necator H16 [reh00020] Citrate cycle (TCA cycle) - Cupriavidus necator H16 [reh00620] Pyruvate metabolism - Cupriavidus necator H16 [reh01100] Metabolic pathways - Cupriavidus necator H16 [reh01110] Biosynthesis of secondary metabolites - Cupriavidus necator H16 [reh01120] Microbial metabolism in diverse environments - Cupriavidus necator H16 …	GO:0003674 GO:0003824 GO:0006066 GO:0008150 GO:0008152 GO:0009056 GO:0009987 GO:0016407 GO:0016417 GO:0016418 GO:0016740 GO:0016746 GO:0016747 GO:0030523 GO:0042180 GO:0042182 GO:0044237 GO:0044248 GO:0044281 GO:0044282 GO:0045149 GO:0046164 GO:0071704 GO:0140096 GO:1901575 GO:1901615 GO:1901616 GO:1902652	Carbohydrate metabolism Metabolism
fig|6666666.69013.peg.33	PE	MA	0.55535	0.9998	5.33195	12.7213	1.25451	scaffold00001	30887	30390	498	hypothetical protein	- none -	P67437	90	0.00550938	[GO:0003677] DNA binding		GO:0003674 GO:0003676 GO:0005488 GO:0097159 GO:1901363
fig|6666666.69013.peg.34	PE	MA	0.9173	0.9998	12.0513	13.4639	0.159908	scaffold00001	32288	31128	1161	Major facilitator superfamily	- none -	P0DPB2	81	0.742475	[GO:0022857] transmembrane transporter activity [GO:0016021] integral component of membrane		GO:0003674 GO:0005215 GO:0005575 GO:0006810 GO:0008150 GO:0016020 GO:0031224 GO:0051179 GO:0051234 GO:0055085 GO:0110165
fig|6666666.69013.peg.35	PE	MA	0.5	0.9998	51.1762	25.8613	-0.984678	scaffold00001	32469	32981	513	FIG00461159: hypothetical protein	- none -	Q3C1V9	73	1.85282
fig|6666666.69013.peg.36	PE	MA	0.5604	0.9998	46.5449	23.1226	-1.00932	scaffold00001	33005	33760	756	Nitroreductase	- none -	Q5XW77	349	2.91e-39	[GO:0016491] oxidoreductase activity [GO:0019439] aromatic compound catabolic process [GO:0000166] nucleotide binding		GO:0003674 GO:0003824 GO:0005488 GO:0006725 GO:0008150 GO:0008152 GO:0009056 GO:0009987 GO:0036094 GO:0044237 GO:0044248 GO:0055114 GO:0097159 GO:1901265 GO:1901363
fig|6666666.69013.peg.37	PE	MA	0.0079	0.409264	3.40314	0.000194948	-14.0915	scaffold00001	34456	33917	540	Membrane protein, distant similarity to thiosulphate:quinone oxidoreductase DoxD	- none -	P96694	101	0.000122976	[GO:0005886] plasma membrane [GO:0016491] oxidoreductase activity [GO:0016021] integral component of membrane [GO:0019439] aromatic compound catabolic process [GO:0009636] response to toxic substance		GO:0003674 GO:0003824 GO:0005575 GO:0006725 GO:0008150 GO:0008152 GO:0009056 GO:0009987 GO:0016020 GO:0031224 GO:0042221 GO:0044237 GO:0044248 GO:0050896 GO:0055114 GO:0071944 GO:0110165
fig|6666666.69013.peg.38	PE	MA	0.84955	0.9998	50.2056	64.3649	0.358426	scaffold00001	34857	36107	1251	4-hydroxybenzoate transporter	Gentisate degradation, Salicylate and gentisate catabolism, p-Hydroxybenzoate degradation	Q51955	482	1.64e-54	[GO:0005886] plasma membrane [GO:0022857] transmembrane transporter activity [GO:0016021] integral component of membrane [GO:0006935] chemotaxis		GO:0003674 GO:0005215 GO:0005575 GO:0006810 GO:0008150 GO:0009605 GO:0016020 GO:0031224 GO:0040011 GO:0042221 GO:0042330 GO:0050896 GO:0051179 GO:0051234 GO:0055085 GO:0071944 GO:0110165
fig|6666666.69013.peg.39	PE	MA	0.87895	0.9998	32.4253	30.8018	-0.0741053	scaffold00001	37634	36123	1512	hypothetical protein	- none -	Q05355	565	1.54e-64	[GO:0016491] oxidoreductase activity [GO:0071949] FAD binding		GO:0000166 GO:0003674 GO:0003824 GO:0005488 GO:0008150 GO:0008152 GO:0036094 GO:0043167 GO:0043168 GO:0048037 GO:0050660 GO:0050662 GO:0055114 GO:0097159 GO:1901265 GO:1901363
fig|6666666.69013.peg.39	PE	MA	0.68255	0.9998	17.062	9.61739	-0.827069	scaffold00001	37634	36123	1512	hypothetical protein	- none -	Q05355	565	1.54e-64	[GO:0016491] oxidoreductase activity [GO:0071949] FAD binding		GO:0000166 GO:0003674 GO:0003824 GO:0005488 GO:0008150 GO:0008152 GO:0036094 GO:0043167 GO:0043168 GO:0048037 GO:0050660 GO:0050662 GO:0055114 GO:0097159 GO:1901265 GO:1901363
fig|6666666.69013.peg.40	PE	MA	0.95015	0.9998	40.9157	38.2465	-0.0973268	Chromosome	37776	38402	627	hypothetical protein	- none -	Q0P487	83	0.103252	[GO:0016021] integral component of membrane [GO:0071949] FAD binding [GO:0016126] sterol biosynthetic process [GO:0004128] cytochrome-b5 reductase activity, acting on NAD(P)H [GO:0001878] response to yeast	[dre00520] Amino sugar and nucleotide sugar metabolism - Danio rerio (zebrafish)	GO:0000166 GO:0003674 GO:0003824 GO:0005488 GO:0005575 GO:0006629 GO:0006694 GO:0008150 GO:0008152 GO:0008202 GO:0008610 GO:0009058 GO:0009605 GO:0009607 GO:0009620 GO:0016020 GO:0016125 GO:0016491 GO:0016651 GO:0016653 GO:0031224 GO:0036094 GO:0043167 GO:0043168 GO:0043207 GO:0044238 GO:0044419 GO:0048037 GO:0050660 GO:0050662 GO:0050896 GO:0051707 GO:0055114 GO:0071704 GO:0097159 GO:0110165 GO:…	Carbohydrate metabolism Metabolism
fig|6666666.69013.peg.41	PE	MA	0.8317	0.9998	40.8763	32.1616	-0.345925	scaffold00001	39333	40367	1035	hypothetical protein	- none -	Q95LI3	83	0.390351	[GO:0003677] DNA binding [GO:0006355] regulation of transcription, DNA-templated [GO:0005634] nucleus [GO:0046872] metal ion binding		GO:0003674 GO:0003676 GO:0005488 GO:0005575 GO:0005622 GO:0006139 GO:0006351 GO:0006725 GO:0006807 GO:0008150 GO:0008152 GO:0009058 GO:0009059 GO:0009889 GO:0009987 GO:0010467 GO:0010468 GO:0010556 GO:0016070 GO:0018130 GO:0019219 GO:0019222 GO:0019438 GO:0031323 GO:0031326 GO:0032774 GO:0034641 GO:0034645 GO:0034654 GO:0043167 GO:0043169 GO:0043170 GO:0043226 GO:0043227 GO:0043229 GO:0043231 GO:…
fig|6666666.69013.peg.42	PE	MA	0.65535	0.9998	39.878	25.2281	-0.660561	scaffold00001	40410	40865	456	hypothetical protein	- none -	Q8EV76	79	0.207984	[GO:0005737] cytoplasm [GO:0015031] protein transport [GO:0003755] peptidyl-prolyl cis-trans isomerase activity [GO:0007049] cell cycle [GO:0051301] cell division [GO:0006457] protein folding		GO:0000413 GO:0003674 GO:0003824 GO:0005575 GO:0005622 GO:0006464 GO:0006807 GO:0006810 GO:0008104 GO:0008150 GO:0008152 GO:0009987 GO:0015833 GO:0016853 GO:0016859 GO:0018193 GO:0018208 GO:0019538 GO:0033036 GO:0036211 GO:0042886 GO:0043170 GO:0043412 GO:0044237 GO:0044238 GO:0044260 GO:0044267 GO:0045184 GO:0051179 GO:0051234 GO:0071702 GO:0071704 GO:0071705 GO:0110165 GO:0140096 GO:1901564
fig|6666666.69013.peg.43	PE	MA	0.9371	0.9998	39.9161	36.7144	-0.120625	scaffold00001	41366	42160	795	Alpha-ketoglutarate-dependent taurine dioxygenase (EC 1.14.11.17)	Alkanesulfonate assimilation	Q8KSC8	443	2.83e-52	[GO:0046872] metal ion binding [GO:0051213] dioxygenase activity [GO:0019439] aromatic compound catabolic process		GO:0003674 GO:0003824 GO:0005488 GO:0006725 GO:0008150 GO:0008152 GO:0009056 GO:0009987 GO:0016491 GO:0043167 GO:0043169 GO:0044237 GO:0044248 GO:0055114
fig|6666666.69013.peg.44	PE	MA	0.97805	0.9998	41.3261	42.5572	0.04235	scaffold00001	42427	43224	798	Alpha-ketoglutarate-dependent taurine dioxygenase (EC 1.14.11.17)	Alkanesulfonate assimilation	Q8KSC8	453	8.92e-54	[GO:0046872] metal ion binding [GO:0051213] dioxygenase activity [GO:0019439] aromatic compound catabolic process		GO:0003674 GO:0003824 GO:0005488 GO:0006725 GO:0008150 GO:0008152 GO:0009056 GO:0009987 GO:0016491 GO:0043167 GO:0043169 GO:0044237 GO:0044248 GO:0055114
fig|6666666.69013.peg.45	PE	MA	0.73765	0.9998	42.7791	30.0799	-0.508106	scaffold00001	43254	44042	789	Alkanesulfonates ABC transporter ATP-binding protein / Sulfonate ABC transporter, ATP-binding subunit SsuB	Alkanesulfonate assimilation, Alkanesulfonates Utilization	Q57855	580	2.93e-73	[GO:0005524] ATP binding [GO:0016887] ATPase activity		GO:0000166 GO:0003674 GO:0003824 GO:0005488 GO:0008144 GO:0016462 GO:0016787 GO:0016817 GO:0016818 GO:0017076 GO:0017111 GO:0030554 GO:0032553 GO:0032555 GO:0032559 GO:0035639 GO:0036094 GO:0043167 GO:0043168 GO:0097159 GO:0097367 GO:1901265 GO:1901363
fig|6666666.69013.peg.46	PE	MA	0.56475	0.9998	46.9977	24.5403	-0.937437	scaffold00001	44044	44907	864	Hydroxymethylpyrimidine ABC transporter, transmembrane component	Thiamin biosynthesis	O34649	308	2.81e-32	[GO:0005886] plasma membrane [GO:0016021] integral component of membrane [GO:0055085] transmembrane transport		GO:0005575 GO:0006810 GO:0008150 GO:0016020 GO:0031224 GO:0051179 GO:0051234 GO:0071944 GO:0110165
fig|6666666.69013.peg.47	PE	MA	0.7915	0.9998	14.96	10.7864	-0.471897	scaffold00001	46714	45089	1626	Medium-chain-fatty-acid--CoA ligase (EC 6.2.1.-)	- none -	Q00594	1459	0	[GO:0005524] ATP binding [GO:0016874] ligase activity [GO:0005737] cytoplasm [GO:0046872] metal ion binding [GO:0006631] fatty acid metabolic process		GO:0000166 GO:0003674 GO:0003824 GO:0005488 GO:0005575 GO:0005622 GO:0006082 GO:0006629 GO:0008144 GO:0008150 GO:0008152 GO:0009987 GO:0017076 GO:0019752 GO:0030554 GO:0032553 GO:0032555 GO:0032559 GO:0032787 GO:0035639 GO:0036094 GO:0043167 GO:0043168 GO:0043169 GO:0043436 GO:0044237 GO:0044238 GO:0044255 GO:0044281 GO:0071704 GO:0097159 GO:0097367 GO:0110165 GO:1901265 GO:1901363
fig|6666666.69013.peg.48	PE	MA	0.2382	0.9998	14.678	4.08415	-1.84555	Chromosome	47106	46699	408	hypothetical protein	- none -	Q46577	74	0.687158	[GO:0003677] DNA binding [GO:0005524] ATP binding [GO:0016887] ATPase activity [GO:0008270] zinc ion binding [GO:0005737] cytoplasm [GO:0009380] excinuclease repair complex [GO:0009381] excinuclease ABC activity [GO:0006289] nucleotide-excision repair [GO:0009432] SOS response	[dra03420] Nucleotide excision repair - Deinococcus radiodurans	GO:0000166 GO:0003674 GO:0003676 GO:0003824 GO:0004518 GO:0004519 GO:0004520 GO:0004536 GO:0005488 GO:0005575 GO:0005622 GO:0006139 GO:0006259 GO:0006281 GO:0006725 GO:0006807 GO:0006950 GO:0006974 GO:0007154 GO:0008144 GO:0008150 GO:0008152 GO:0009605 GO:0009987 GO:0009991 GO:0016462 GO:0016787 GO:0016788 GO:0016817 GO:0016818 GO:0017076 GO:0017111 GO:0030554 GO:0031668 GO:0032553 GO:0032555 GO:…	Genetic Information Processing Replication and repair
fig|6666666.69013.peg.49	PE	MA	0.77585	0.9998	17.9354	11.527	-0.637793	Chromosome	47558	47103	456	hypothetical protein	- none -	Q80TD3	78	0.255875	[GO:0042030] ATPase inhibitor activity [GO:0005829] cytosol [GO:0000122] negative regulation of transcription by RNA polymerase II [GO:0033138] positive regulation of peptidyl-serine phosphorylation [GO:0005737] cytoplasm [GO:0034451] centriolar satellite [GO:0051087] chaperone binding [GO:0008630] intrinsic apoptotic signaling pathway in response to DNA damage [GO:0010823] negative regulation of…	[mmu04150] mTOR signaling pathway - Mus musculus (mouse)	GO:0001932 GO:0001934 GO:0003674 GO:0003824 GO:0004857 GO:0005488 GO:0005515 GO:0005575 GO:0005622 GO:0005737 GO:0005813 GO:0005815 GO:0005856 GO:0006139 GO:0006351 GO:0006355 GO:0006357 GO:0006366 GO:0006464 GO:0006468 GO:0006725 GO:0006793 GO:0006796 GO:0006807 GO:0006915 GO:0006950 GO:0006974 GO:0006996 GO:0007005 GO:0007154 GO:0007165 GO:0008150 GO:0008152 GO:0008219 GO:0009058 GO:0009059 GO:…	Environmental Information Processing Signal transduction
fig|6666666.69013.peg.50	PE	MA	0.9742	0.9998	22.2148	21.5501	-0.0438266	Chromosome	48556	47555	1002	Quinone oxidoreductase (EC 1.6.5.5)	Quinone oxidoreductase family	Q53FA7	366	1.36e-39	[GO:0005829] cytosol [GO:0042803] protein homodimerization activity [GO:0070402] NADPH binding [GO:0003960] NADPH:quinone reductase activity [GO:0048038] quinone binding [GO:0006739] NADP metabolic process [GO:0042981] regulation of apoptotic process	[hsa04115] p53 signaling pathway - Homo sapiens (human)	GO:0000166 GO:0003674 GO:0003824 GO:0005488 GO:0005515 GO:0005575 GO:0005622 GO:0005737 GO:0006915 GO:0008150 GO:0008152 GO:0008219 GO:0009987 GO:0010941 GO:0012501 GO:0016491 GO:0016651 GO:0016655 GO:0036094 GO:0042802 GO:0043067 GO:0043167 GO:0043168 GO:0046983 GO:0048037 GO:0050661 GO:0050662 GO:0050789 GO:0050794 GO:0055114 GO:0065007 GO:0097159 GO:0110165 GO:1901265 GO:1901363	Cell growth and death Cellular Processes
fig|6666666.69013.peg.51	PE	MA	0.80545	0.9998	46.5835	35.6659	-0.385274	Chromosome	48664	49593	930	PROBABLE ANTIBIOTIC-RESISTANCE PROTEIN	- none -	Q4K747	81	0.471024	[GO:0008270] zinc ion binding [GO:0004151] dihydroorotase activity [GO:0044205] 'de novo' UMP biosynthetic process [GO:0019856] pyrimidine nucleobase biosynthetic process	[pfl00240] Pyrimidine metabolism - Pseudomonas protegens Pf-5 [pfl01100] Metabolic pathways - Pseudomonas protegens Pf-5	GO:0003674 GO:0003824 GO:0005488 GO:0006139 GO:0006206 GO:0006220 GO:0006221 GO:0006222 GO:0006725 GO:0006753 GO:0006793 GO:0006796 GO:0006807 GO:0008150 GO:0008152 GO:0009058 GO:0009112 GO:0009117 GO:0009123 GO:0009124 GO:0009129 GO:0009130 GO:0009156 GO:0009161 GO:0009165 GO:0009173 GO:0009174 GO:0009218 GO:0009220 GO:0009259 GO:0009260 GO:0009987 GO:0016787 GO:0016810 GO:0016812 GO:0018130 GO:…	Metabolism Nucleotide metabolism
fig|6666666.69013.peg.52	PE	MA	0.53615	0.9998	48.6424	24.1986	-1.00729	scaffold00001	49590	50600	1011	Putative oxidoreductase YncB	Broadly distributed proteins not in subsystems, Quinone oxidoreductase family	O34812	617	9.18e-77	[GO:0016491] oxidoreductase activity [GO:0019439] aromatic compound catabolic process [GO:0009636] response to toxic substance		GO:0003674 GO:0003824 GO:0006725 GO:0008150 GO:0008152 GO:0009056 GO:0009987 GO:0042221 GO:0044237 GO:0044248 GO:0050896 GO:0055114
fig|6666666.69013.peg.53	PE	MA	0.85555	0.9998	24.4684	20.0278	-0.288916	scaffold00001	50857	51123	267	Transcriptional regulator, LysR family	CBSS-349102.4.peg.3442	P52686	122	5.73e-08	[GO:0003677] DNA binding [GO:0003700] DNA-binding transcription factor activity		GO:0003674 GO:0003676 GO:0005488 GO:0006355 GO:0008150 GO:0009889 GO:0010468 GO:0010556 GO:0019219 GO:0019222 GO:0031323 GO:0031326 GO:0050789 GO:0050794 GO:0051171 GO:0051252 GO:0060255 GO:0065007 GO:0080090 GO:0097159 GO:0140110 GO:1901363 GO:1903506 GO:2000112 GO:2001141
fig|6666666.69013.peg.54	PE	MA	0.8552	0.9998	6.1667	5.17166	-0.253871	scaffold00001	51758	51375	384	hypothetical protein	- none -	Q06610	75	0.423505	[GO:0003677] DNA binding [GO:0003700] DNA-binding transcription factor activity		GO:0003674 GO:0003676 GO:0005488 GO:0006355 GO:0008150 GO:0009889 GO:0010468 GO:0010556 GO:0019219 GO:0019222 GO:0031323 GO:0031326 GO:0050789 GO:0050794 GO:0051171 GO:0051252 GO:0060255 GO:0065007 GO:0080090 GO:0097159 GO:0140110 GO:1901363 GO:1903506 GO:2000112 GO:2001141
fig|6666666.69013.peg.55	PE	MA	0.38675	0.9998	17.5624	41.3742	1.23624	scaffold00001	52576	51854	723	Transcriptional regulator, GntR family	- none -	P46833	121	1.81e-06	[GO:0003677] DNA binding [GO:0003700] DNA-binding transcription factor activity [GO:0019521] D-gluconate metabolic process		GO:0003674 GO:0003676 GO:0005488 GO:0005975 GO:0006082 GO:0006355 GO:0008150 GO:0008152 GO:0009889 GO:0009987 GO:0010468 GO:0010556 GO:0019219 GO:0019222 GO:0019520 GO:0019752 GO:0031323 GO:0031326 GO:0032787 GO:0043436 GO:0044237 GO:0044238 GO:0044262 GO:0044281 GO:0050789 GO:0050794 GO:0051171 GO:0051252 GO:0060255 GO:0065007 GO:0071704 GO:0080090 GO:0097159 GO:0140110 GO:1901363 GO:1903506 GO:…
fig|6666666.69013.peg.56	PE	MA	0.719	0.9998	20.7726	13.4014	-0.632298	scaffold00001	53837	52833	1005	ABC transporter substrate-binding protein	- none -	C0SP84	84	0.194709	[GO:0005886] plasma membrane		GO:0005575 GO:0016020 GO:0071944 GO:0110165
fig|6666666.69013.peg.57	PE	MA	0.41455	0.9998	39.8552	18.5215	-1.10557	scaffold00001	54038	54388	351	Resolvase/integrase	- none -	P03015	151	5.67e-12	[GO:0003677] DNA binding [GO:0016787] hydrolase activity [GO:0016874] ligase activity [GO:0046718] viral entry into host cell [GO:0030430] host cell cytoplasm [GO:0000150] recombinase activity [GO:0015074] DNA integration [GO:0098678] viral tropism switching		GO:0003674 GO:0003676 GO:0003824 GO:0005488 GO:0005575 GO:0006139 GO:0006259 GO:0006310 GO:0006725 GO:0006807 GO:0008150 GO:0008152 GO:0009987 GO:0016032 GO:0018995 GO:0019058 GO:0033643 GO:0033646 GO:0034641 GO:0043170 GO:0043656 GO:0043657 GO:0044237 GO:0044238 GO:0044260 GO:0044403 GO:0044409 GO:0044419 GO:0046483 GO:0051701 GO:0071704 GO:0090304 GO:0097159 GO:0110165 GO:0140097 GO:1901360 GO:…
fig|6666666.69013.peg.58	PE	MA	0.64365	0.9998	51.7534	84.6476	0.709816	scaffold00001	54873	55496	624	Transcriptional regulator, GntR family	- none -	O05494	168	3.11e-13	[GO:0043565] sequence-specific DNA binding [GO:0003700] DNA-binding transcription factor activity		GO:0003674 GO:0003676 GO:0003677 GO:0005488 GO:0006355 GO:0008150 GO:0009889 GO:0010468 GO:0010556 GO:0019219 GO:0019222 GO:0031323 GO:0031326 GO:0050789 GO:0050794 GO:0051171 GO:0051252 GO:0060255 GO:0065007 GO:0080090 GO:0097159 GO:0140110 GO:1901363 GO:1903506 GO:2000112 GO:2001141
fig|6666666.69013.peg.59	PE	MA	0.6463	0.9998	125.28	222.124	0.826209	scaffold00001	57126	55864	1263	Cell division protein FtsH (EC 3.4.24.-)	Bacterial Cell Division, Cell division-ribosomal stress proteins cluster, Folate biosynthesis cluster	O05209	304	1.81e-28	[GO:0005524] ATP binding [GO:0016787] hydrolase activity		GO:0000166 GO:0003674 GO:0003824 GO:0005488 GO:0008144 GO:0017076 GO:0030554 GO:0032553 GO:0032555 GO:0032559 GO:0035639 GO:0036094 GO:0043167 GO:0043168 GO:0097159 GO:0097367 GO:1901265 GO:1901363
fig|6666666.69013.peg.60	PE	MA	0.46475	0.9998	1.12228	19.5611	4.12348	scaffold00001	57383	57538	156	hypothetical protein	- none -	Q9X8L6	68	0.350027	[GO:0003677] DNA binding [GO:0005524] ATP binding [GO:0004016] adenylate cyclase activity [GO:0016779] nucleotidyltransferase activity [GO:0006281] DNA repair [GO:0019932] second-messenger-mediated signaling		GO:0000166 GO:0003674 GO:0003676 GO:0003824 GO:0005488 GO:0005575 GO:0005622 GO:0006139 GO:0006259 GO:0006725 GO:0006807 GO:0006950 GO:0006974 GO:0007154 GO:0007165 GO:0008144 GO:0008150 GO:0008152 GO:0009975 GO:0009987 GO:0016740 GO:0016772 GO:0016829 GO:0016849 GO:0017076 GO:0023052 GO:0030554 GO:0032553 GO:0032555 GO:0032559 GO:0033554 GO:0034641 GO:0035556 GO:0035639 GO:0036094 GO:0043167 GO:…
fig|6666666.69013.peg.61	PE	MA	0.5342	0.9998	11.5746	4.49674	-1.36401	Chromosome	59262	58114	1149	Threonine synthase (EC 4.2.3.1)	Threonine and Homoserine Biosynthesis	Q58860	404	6.67e-44	[GO:0005737] cytoplasm [GO:0030170] pyridoxal phosphate binding [GO:0004795] threonine synthase activity [GO:0009088] threonine biosynthetic process	[mja00260] Glycine, serine and threonine metabolism - Methanocaldococcus jannaschii [mja00750] Vitamin B6 metabolism - Methanocaldococcus jannaschii [mja01100] Metabolic pathways - Methanocaldococcus jannaschii [mja01110] Biosynthesis of secondary metabolites - Methanocaldococcus jannaschii [mja01120] Microbial metabolism in diverse environments - Methanocaldococcus jannaschii [mja01230] Biosynth…	GO:0003674 GO:0003824 GO:0005488 GO:0005575 GO:0005622 GO:0006082 GO:0006520 GO:0006566 GO:0006807 GO:0008144 GO:0008150 GO:0008152 GO:0008652 GO:0009058 GO:0009066 GO:0009067 GO:0009987 GO:0016053 GO:0016829 GO:0016835 GO:0016838 GO:0019752 GO:0019842 GO:0036094 GO:0043167 GO:0043168 GO:0043436 GO:0044237 GO:0044238 GO:0044249 GO:0044281 GO:0044283 GO:0046394 GO:0048037 GO:0050662 GO:0070279 GO:…	Amino acid metabolism Metabolism Metabolism of cofactors and vitamins
fig|6666666.69013.peg.62	PE	MA	0.8227	0.9998	9.2735	7.02345	-0.400934	scaffold00001	60575	59367	1209	Aminopeptidase YpdF (MP-, MA-, MS-, AP-, NP- specific)	Protein degradation	P81535	341	3.28e-35	[GO:0005737] cytoplasm [GO:0046872] metal ion binding [GO:0008237] metallopeptidase activity [GO:0102009] proline dipeptidase activity		GO:0003674 GO:0003824 GO:0005488 GO:0005575 GO:0005622 GO:0006508 GO:0006807 GO:0008150 GO:0008152 GO:0008233 GO:0008238 GO:0016787 GO:0016805 GO:0019538 GO:0043167 GO:0043169 GO:0043170 GO:0044238 GO:0070011 GO:0071704 GO:0110165 GO:0140096 GO:1901564
fig|6666666.69013.peg.63	PE	MA	0.3895	0.9998	16.1882	5.45432	-1.56947	scaffold00001	61884	60610	1275	Permeases of the major facilitator superfamily	- none -	P76350	695	6.03e-86	[GO:0005886] plasma membrane [GO:0016021] integral component of membrane [GO:0015530] shikimate transmembrane transporter activity [GO:0015293] symporter activity [GO:0015733] shikimate transmembrane transport		GO:0003674 GO:0005215 GO:0005342 GO:0005575 GO:0006810 GO:0006811 GO:0006820 GO:0008028 GO:0008150 GO:0008509 GO:0008514 GO:0015075 GO:0015291 GO:0015318 GO:0015711 GO:0015718 GO:0015733 GO:0015849 GO:0015850 GO:0016020 GO:0022804 GO:0022857 GO:0031224 GO:0034220 GO:0046942 GO:0046943 GO:0051179 GO:0051234 GO:0055085 GO:0071702 GO:0071944 GO:0098656 GO:0110165 GO:1901618 GO:1903825 GO:1905039
fig|6666666.69013.peg.64	PE	MA	0.87055	0.9998	19.0812	16.3676	-0.221309	scaffold00001	62262	62624	363	putative LysR-family transcriptional regulator	- none -	P67662	65	7.56619	[GO:0003677] DNA binding [GO:0006351] transcription, DNA-templated [GO:0006355] regulation of transcription, DNA-templated [GO:0006352] DNA-templated transcription, initiation [GO:0045893] positive regulation of transcription, DNA-templated [GO:0003700] DNA-binding transcription factor activity		GO:0003674 GO:0003676 GO:0005488 GO:0006139 GO:0006351 GO:0006355 GO:0006725 GO:0006807 GO:0008150 GO:0008152 GO:0009058 GO:0009059 GO:0009889 GO:0009891 GO:0009893 GO:0009987 GO:0010467 GO:0010468 GO:0010556 GO:0010557 GO:0010604 GO:0010628 GO:0016070 GO:0018130 GO:0019219 GO:0019222 GO:0019438 GO:0031323 GO:0031325 GO:0031326 GO:0031328 GO:0032774 GO:0034641 GO:0034645 GO:0034654 GO:0043170 GO:…
fig|6666666.69013.peg.65	PE	MA	0.9039	0.9998	11.5897	13.4079	0.21024	scaffold00001	65026	63206	1821	Acetolactate synthase large subunit (EC 2.2.1.6)	Acetoin, butanediol metabolism, Acetolactate synthase subunits, Branched-Chain Amino Acid Biosynthesis	P0A623	2163	0	[GO:0000287] magnesium ion binding [GO:0050660] flavin adenine dinucleotide binding [GO:0003984] acetolactate synthase activity [GO:0030976] thiamine pyrophosphate binding [GO:0009097] isoleucine biosynthetic process [GO:0009099] valine biosynthetic process		GO:0000166 GO:0003674 GO:0003824 GO:0005488 GO:0006082 GO:0006520 GO:0006549 GO:0006573 GO:0006807 GO:0008150 GO:0008152 GO:0008652 GO:0009058 GO:0009081 GO:0009082 GO:0009987 GO:0016053 GO:0016740 GO:0016744 GO:0019752 GO:0019842 GO:0036094 GO:0043167 GO:0043168 GO:0043169 GO:0043436 GO:0044237 GO:0044238 GO:0044249 GO:0044281 GO:0044283 GO:0046394 GO:0046872 GO:0048037 GO:0050662 GO:0071704 GO:…
fig|6666666.69013.peg.66	PE	MA	1	1	5.18805e-05	5.09e-05	-0.026535	scaffold00001	65166	65023	144	hypothetical protein	- none -	Q6PB66	60	3.41962	[GO:0003697] single-stranded DNA binding [GO:0003723] RNA binding [GO:0005737] cytoplasm [GO:0005739] mitochondrion [GO:0048471] perinuclear region of cytoplasm [GO:0005634] nucleus [GO:0000794] condensed nuclear chromosome [GO:0005640] nuclear outer membrane [GO:0005856] cytoskeleton [GO:0005874] microtubule [GO:0042645] mitochondrial nucleoid [GO:0005637] nuclear inner membrane [GO:0005654] nuc…		GO:0000228 GO:0000793 GO:0000957 GO:0000959 GO:0000960 GO:0003674 GO:0003676 GO:0003677 GO:0005488 GO:0005515 GO:0005575 GO:0005622 GO:0005634 GO:0005635 GO:0005694 GO:0005737 GO:0005739 GO:0005759 GO:0005856 GO:0006139 GO:0006401 GO:0006403 GO:0006412 GO:0006417 GO:0006518 GO:0006725 GO:0006807 GO:0006810 GO:0008092 GO:0008150 GO:0008152 GO:0009056 GO:0009057 GO:0009058 GO:0009059 GO:0009295 GO:…
fig|6666666.69013.peg.67	PE	MA	0.2656	0.9998	4.28141	44	3.36249	Chromosome	65383	65129	255	hypothetical protein	- none -	Q2JVX9	67	1.44774	[GO:0005524] ATP binding [GO:0046872] metal ion binding [GO:0016730] oxidoreductase activity, acting on iron-sulfur proteins as donors [GO:0051539] 4 iron, 4 sulfur cluster binding [GO:0016636] oxidoreductase activity, acting on the CH-CH group of donors, iron-sulfur protein as acceptor [GO:0036068] light-independent chlorophyll biosynthetic process [GO:0019685] photosynthesis, dark reaction	[cya00860] Porphyrin and chlorophyll metabolism - Synechococcus sp. JA-3-3Ab [cya01100] Metabolic pathways - Synechococcus sp. JA-3-3Ab [cya01110] Biosynthesis of secondary metabolites - Synechococcus sp. JA-3-3Ab	GO:0000166 GO:0003674 GO:0003824 GO:0005488 GO:0005975 GO:0006725 GO:0006778 GO:0006779 GO:0006807 GO:0008144 GO:0008150 GO:0008152 GO:0009058 GO:0009987 GO:0015979 GO:0015994 GO:0015995 GO:0016051 GO:0016491 GO:0016627 GO:0017076 GO:0018130 GO:0019438 GO:0030554 GO:0032553 GO:0032555 GO:0032559 GO:0033013 GO:0033014 GO:0034641 GO:0035639 GO:0036094 GO:0042440 GO:0043167 GO:0043168 GO:0043169 GO:…	Metabolism Metabolism of cofactors and vitamins
fig|6666666.69013.peg.68	PE	MA	1	1	5.19e-05	5.09e-05	-0.026535	scaffold00001	65676	65452	225	hypothetical protein	- none -	Q4V7E0	69	0.50255	[GO:0003723] RNA binding [GO:0016430] tRNA (adenine-N6-)-methyltransferase activity [GO:0030488] tRNA methylation		GO:0001510 GO:0003674 GO:0003676 GO:0003824 GO:0005488 GO:0006139 GO:0006396 GO:0006399 GO:0006400 GO:0006725 GO:0006807 GO:0008033 GO:0008150 GO:0008152 GO:0008168 GO:0008170 GO:0008173 GO:0008175 GO:0008757 GO:0009451 GO:0009987 GO:0010467 GO:0016070 GO:0016426 GO:0016740 GO:0016741 GO:0030488 GO:0032259 GO:0034470 GO:0034641 GO:0034660 GO:0043170 GO:0043412 GO:0043414 GO:0044237 GO:0044238 GO:…
fig|6666666.69013.peg.69	PE	MA	0.83765	0.9998	0.918	1.01	0.138549	Chromosome	66196	65897	300	hypothetical protein	- none -	Q8DI58	69	1.18145	[GO:0005524] ATP binding [GO:0006457] protein folding [GO:0051082] unfolded protein binding	[tel03018] RNA degradation - Thermosynechococcus elongatus	GO:0000166 GO:0003674 GO:0005488 GO:0005515 GO:0008144 GO:0008150 GO:0009987 GO:0017076 GO:0030554 GO:0032553 GO:0032555 GO:0032559 GO:0035639 GO:0036094 GO:0043167 GO:0043168 GO:0097159 GO:0097367 GO:1901265 GO:1901363	Folding, sorting and degradation Genetic Information Processing
fig|6666666.69013.peg.70	PE	MA	0.3215	0.9998	4.3412	0.310831	-3.80389	Chromosome	67332	66193	1140	Dihydrolipoamide acyltransferase component of branched-chain alpha-keto acid dehydrogenase complex (EC 2.3.1.168)	Dehydrogenase complexes, Isoleucine degradation, Leucine Degradation and HMG-CoA Metabolism, Valine degradation	P9WIS7	578	5.11e-68	[GO:0005618] cell wall [GO:0005886] plasma membrane [GO:0005829] cytosol [GO:0045254] pyruvate dehydrogenase complex [GO:0004742] dihydrolipoyllysine-residue acetyltransferase activity [GO:0005623] cell [GO:0016209] antioxidant activity [GO:0004148] dihydrolipoyl dehydrogenase activity [GO:0015036] disulfide oxidoreductase activity [GO:0031405] lipoic acid binding [GO:0045454] cell redox homeosta…	[mtu01100] Metabolic pathways - Mycobacterium tuberculosis H37Rv [mtu00020] Citrate cycle (TCA cycle) - Mycobacterium tuberculosis H37Rv [mtu00310] Lysine degradation - Mycobacterium tuberculosis H37Rv [mtu00380] Tryptophan metabolism - Mycobacterium tuberculosis H37Rv [mtu01110] Biosynthesis of secondary metabolites - Mycobacterium tuberculosis H37Rv [mtu01120] Microbial metabolism in diverse en…	GO:0003674 GO:0003824 GO:0005488 GO:0005504 GO:0005575 GO:0005622 GO:0005623 GO:0005737 GO:0005975 GO:0006082 GO:0006090 GO:0006091 GO:0006139 GO:0006163 GO:0006165 GO:0006725 GO:0006753 GO:0006757 GO:0006793 GO:0006796 GO:0006807 GO:0008150 GO:0008152 GO:0008289 GO:0009056 GO:0009117 GO:0009132 GO:0009135 GO:0009150 GO:0009179 GO:0009185 GO:0009259 GO:0009636 GO:0009987 GO:0016020 GO:0016052 GO:…	Amino acid metabolism Carbohydrate metabolism Metabolism
fig|6666666.69013.peg.71	PE	MA	0.3377	0.9998	13.8881	3.45719	-2.00618	Chromosome	69687	67351	2337	Pyruvate dehydrogenase E1 component (EC 1.2.4.1)	5-FCL-like protein, Dehydrogenase complexes, Methionine Degradation, Pyruvate metabolism II: acetyl-CoA, acetogenesis from pyruvate	Q59097	423	1.28e-41	[GO:0006096] glycolytic process [GO:0004739] pyruvate dehydrogenase (acetyl-transferring) activity	[reh00010] Glycolysis / Gluconeogenesis - Cupriavidus necator H16 [reh00020] Citrate cycle (TCA cycle) - Cupriavidus necator H16 [reh00620] Pyruvate metabolism - Cupriavidus necator H16 [reh01100] Metabolic pathways - Cupriavidus necator H16 [reh01110] Biosynthesis of secondary metabolites - Cupriavidus necator H16 [reh01120] Microbial metabolism in diverse environments - Cupriavidus necator H16 …	GO:0003674 GO:0003824 GO:0004738 GO:0005975 GO:0006082 GO:0006090 GO:0006091 GO:0006139 GO:0006163 GO:0006165 GO:0006725 GO:0006753 GO:0006757 GO:0006793 GO:0006796 GO:0006807 GO:0008150 GO:0008152 GO:0009056 GO:0009117 GO:0009132 GO:0009135 GO:0009150 GO:0009179 GO:0009185 GO:0009259 GO:0009987 GO:0016052 GO:0016310 GO:0016491 GO:0016624 GO:0016903 GO:0019637 GO:0019693 GO:0019752 GO:0032787 GO:…	Carbohydrate metabolism Metabolism
fig|6666666.69013.peg.72	PE	MA	0.9269	0.9998	35.1954	38.8793	0.143615	scaffold00001	69954	70436	483	Transcriptional regulator, AsnC family	- none -	Q8U0P3	214	3.32e-21	[GO:0043565] sequence-specific DNA binding [GO:0003700] DNA-binding transcription factor activity		GO:0003674 GO:0003676 GO:0003677 GO:0005488 GO:0006355 GO:0008150 GO:0009889 GO:0010468 GO:0010556 GO:0019219 GO:0019222 GO:0031323 GO:0031326 GO:0050789 GO:0050794 GO:0051171 GO:0051252 GO:0060255 GO:0065007 GO:0080090 GO:0097159 GO:0140110 GO:1901363 GO:1903506 GO:2000112 GO:2001141
fig|6666666.69013.peg.73	PE	MA	0.5298	0.9998	22.3634	9.5103	-1.23358	Chromosome	72109	70826	1284	NAD-specific glutamate dehydrogenase (EC 1.4.1.2); NADP-specific glutamate dehydrogenase (EC 1.4.1.4)	Arginine and Ornithine Degradation, Glutamate dehydrogenases, Glutamate dehydrogenases, Glutamine, Glutamate, Aspartate and Asparagine Biosynthesis, Glutamine, Glutamate, Aspartate and Asparagine Biosynthesis, Proline Synthesis	P96110	1060	2.77e-141	[GO:0004353] glutamate dehydrogenase [NAD(P)+] activity [GO:0006520] cellular amino acid metabolic process	[tma00220] Arginine biosynthesis - Thermotoga maritima MSB8 [tma00250] Alanine, aspartate and glutamate metabolism - Thermotoga maritima MSB8 [tma00471] D-Glutamine and D-glutamate metabolism - Thermotoga maritima MSB8 [tma00910] Nitrogen metabolism - Thermotoga maritima MSB8 [tma01100] Metabolic pathways - Thermotoga maritima MSB8 [tma01120] Microbial metabolism in diverse environments - Thermot…	GO:0003674 GO:0003824 GO:0006082 GO:0006807 GO:0008150 GO:0008152 GO:0009987 GO:0016491 GO:0016638 GO:0016639 GO:0019752 GO:0043436 GO:0044237 GO:0044238 GO:0044281 GO:0055114 GO:0071704 GO:1901564	Amino acid metabolism Energy metabolism Metabolism Metabolism of other amino acids
fig|6666666.69013.peg.74	PE	MA	0.5017	0.9998	19.8197	8.59708	-1.20502	scaffold00001	73737	72262	1476	hypothetical protein	- none -	P54956	184	2.98e-13	[GO:0016829] lyase activity		GO:0003674 GO:0003824
fig|6666666.69013.peg.75	PE	MA	0.9543	0.9998	12.9238	13.8919	0.104214	Chromosome	75070	73817	1254	Threonine synthase (EC 4.2.3.1)	Threonine and Homoserine Biosynthesis	Q58860	401	4.1e-43	[GO:0005737] cytoplasm [GO:0030170] pyridoxal phosphate binding [GO:0004795] threonine synthase activity [GO:0009088] threonine biosynthetic process	[mja00260] Glycine, serine and threonine metabolism - Methanocaldococcus jannaschii [mja00750] Vitamin B6 metabolism - Methanocaldococcus jannaschii [mja01100] Metabolic pathways - Methanocaldococcus jannaschii [mja01110] Biosynthesis of secondary metabolites - Methanocaldococcus jannaschii [mja01120] Microbial metabolism in diverse environments - Methanocaldococcus jannaschii [mja01230] Biosynth…	GO:0003674 GO:0003824 GO:0005488 GO:0005575 GO:0005622 GO:0006082 GO:0006520 GO:0006566 GO:0006807 GO:0008144 GO:0008150 GO:0008152 GO:0008652 GO:0009058 GO:0009066 GO:0009067 GO:0009987 GO:0016053 GO:0016829 GO:0016835 GO:0016838 GO:0019752 GO:0019842 GO:0036094 GO:0043167 GO:0043168 GO:0043436 GO:0044237 GO:0044238 GO:0044249 GO:0044281 GO:0044283 GO:0046394 GO:0048037 GO:0050662 GO:0070279 GO:…	Amino acid metabolism Metabolism Metabolism of cofactors and vitamins
fig|6666666.69013.peg.76	PE	MA	0.4979	0.9998	22.1462	9.60108	-1.20579	scaffold00001	76260	75067	1194	hypothetical protein	- none -	P81535	321	2.05e-32	[GO:0005737] cytoplasm [GO:0046872] metal ion binding [GO:0008237] metallopeptidase activity [GO:0102009] proline dipeptidase activity		GO:0003674 GO:0003824 GO:0005488 GO:0005575 GO:0005622 GO:0006508 GO:0006807 GO:0008150 GO:0008152 GO:0008233 GO:0008238 GO:0016787 GO:0016805 GO:0019538 GO:0043167 GO:0043169 GO:0043170 GO:0044238 GO:0070011 GO:0071704 GO:0110165 GO:0140096 GO:1901564
fig|6666666.69013.peg.77	PE	MA	0.80405	0.9998	18.792	13.8589	-0.439306	scaffold00001	77614	76265	1350	transporter	- none -	P76350	724	4.97e-90	[GO:0005886] plasma membrane [GO:0016021] integral component of membrane [GO:0015530] shikimate transmembrane transporter activity [GO:0015293] symporter activity [GO:0015733] shikimate transmembrane transport		GO:0003674 GO:0005215 GO:0005342 GO:0005575 GO:0006810 GO:0006811 GO:0006820 GO:0008028 GO:0008150 GO:0008509 GO:0008514 GO:0015075 GO:0015291 GO:0015318 GO:0015711 GO:0015718 GO:0015733 GO:0015849 GO:0015850 GO:0016020 GO:0022804 GO:0022857 GO:0031224 GO:0034220 GO:0046942 GO:0046943 GO:0051179 GO:0051234 GO:0055085 GO:0071702 GO:0071944 GO:0098656 GO:0110165 GO:1901618 GO:1903825 GO:1905039
fig|6666666.69013.peg.78	PE	MA	0.80175	0.9998	39.7815	52.8745	0.410474	scaffold00001	77740	78630	891	Transcriptional regulator	- none -	P20668	229	1.31e-20	[GO:0003677] DNA binding [GO:0006355] regulation of transcription, DNA-templated [GO:0003700] DNA-binding transcription factor activity [GO:0006537] glutamate biosynthetic process		GO:0003674 GO:0003676 GO:0005488 GO:0006082 GO:0006139 GO:0006351 GO:0006355 GO:0006520 GO:0006536 GO:0006725 GO:0006807 GO:0008150 GO:0008152 GO:0008652 GO:0009058 GO:0009059 GO:0009064 GO:0009084 GO:0009889 GO:0009987 GO:0010467 GO:0010468 GO:0010556 GO:0016053 GO:0016070 GO:0018130 GO:0019219 GO:0019222 GO:0019438 GO:0019752 GO:0031323 GO:0031326 GO:0032774 GO:0034641 GO:0034645 GO:0034654 GO:…
fig|6666666.69013.peg.79	PE	MA	0.63775	0.9998	12.9201	7.5226	-0.780314	scaffold00001	80334	78988	1347	hypothetical protein	- none -	P54956	125	4.23e-06	[GO:0016829] lyase activity		GO:0003674 GO:0003824
fig|6666666.69013.peg.80	PE	MA	0.92235	0.9998	37.2833	33.0038	-0.175897	Chromosome	80362	81777	1416	N-methylhydantoinase B (EC 3.5.2.14)	Creatine and Creatinine Degradation, Hydantoin metabolism	Q58373	570	1.58e-65	[GO:0005829] cytosol [GO:0017168] 5-oxoprolinase (ATP-hydrolyzing) activity [GO:0006749] glutathione metabolic process	[mja01100] Metabolic pathways - Methanocaldococcus jannaschii [mja00330] Arginine and proline metabolism - Methanocaldococcus jannaschii	GO:0003674 GO:0003824 GO:0005575 GO:0005622 GO:0005737 GO:0006518 GO:0006575 GO:0006790 GO:0006807 GO:0008150 GO:0008152 GO:0009987 GO:0016787 GO:0016810 GO:0016812 GO:0034641 GO:0043603 GO:0044237 GO:0051186 GO:0071704 GO:0110165 GO:1901564	Amino acid metabolism Metabolism
fig|6666666.69013.peg.81	PE	MA	0.3234	0.9998	44.3857	53.5193	0.269964	scaffold00001	82043	83572	1530	hypothetical protein	- none -	P37514	458	4.74e-50	[GO:0005886] plasma membrane [GO:0022857] transmembrane transporter activity [GO:0016021] integral component of membrane		GO:0003674 GO:0005215 GO:0005575 GO:0006810 GO:0008150 GO:0016020 GO:0031224 GO:0051179 GO:0051234 GO:0055085 GO:0071944 GO:0110165
fig|6666666.69013.peg.82	PE	MA	0.70315	0.9998	55.2253	60.5013	0.131637	scaffold00001	83941	87204	3264	FIG00994690: hypothetical protein	- none -	P9WI65	1025	6.26e-120	[GO:0005618] cell wall [GO:0005886] plasma membrane [GO:0005524] ATP binding [GO:0005829] cytosol [GO:0051090] regulation of DNA-binding transcription factor activity [GO:0005576] extracellular region [GO:0042802] identical protein binding [GO:0046872] metal ion binding [GO:0004672] protein kinase activity [GO:0046777] protein autophosphorylation [GO:0009405] pathogenesis [GO:0004674] protein ser…		GO:0000166 GO:0003674 GO:0003700 GO:0003824 GO:0004672 GO:0005488 GO:0005515 GO:0005575 GO:0005622 GO:0005737 GO:0006139 GO:0006351 GO:0006355 GO:0006464 GO:0006468 GO:0006725 GO:0006793 GO:0006796 GO:0006807 GO:0008144 GO:0008150 GO:0008152 GO:0009058 GO:0009059 GO:0009889 GO:0009987 GO:0010467 GO:0010468 GO:0010556 GO:0016020 GO:0016070 GO:0016301 GO:0016310 GO:0016740 GO:0016772 GO:0016773 GO:…
fig|6666666.69013.peg.83	PE	MA	0.747	0.9998	45.7826	51.7001	0.175368	scaffold00001	88146	87346	801	dicarboxylate carrier protein	- none -	P9WI65	99	0.00287716	[GO:0005618] cell wall [GO:0005886] plasma membrane [GO:0005524] ATP binding [GO:0005829] cytosol [GO:0051090] regulation of DNA-binding transcription factor activity [GO:0005576] extracellular region [GO:0042802] identical protein binding [GO:0046872] metal ion binding [GO:0004672] protein kinase activity [GO:0046777] protein autophosphorylation [GO:0009405] pathogenesis [GO:0004674] protein ser…		GO:0000166 GO:0003674 GO:0003700 GO:0003824 GO:0004672 GO:0005488 GO:0005515 GO:0005575 GO:0005622 GO:0005737 GO:0006139 GO:0006351 GO:0006355 GO:0006464 GO:0006468 GO:0006725 GO:0006793 GO:0006796 GO:0006807 GO:0008144 GO:0008150 GO:0008152 GO:0009058 GO:0009059 GO:0009889 GO:0009987 GO:0010467 GO:0010468 GO:0010556 GO:0016020 GO:0016070 GO:0016301 GO:0016310 GO:0016740 GO:0016772 GO:0016773 GO:…
fig|6666666.69013.peg.83	PE	MA	0.4405	0.9998	5.33715	32.4764	2.60525	scaffold00001	88146	87346	801	dicarboxylate carrier protein	- none -	P9WI65	99	0.00287716	[GO:0005618] cell wall [GO:0005886] plasma membrane [GO:0005524] ATP binding [GO:0005829] cytosol [GO:0051090] regulation of DNA-binding transcription factor activity [GO:0005576] extracellular region [GO:0042802] identical protein binding [GO:0046872] metal ion binding [GO:0004672] protein kinase activity [GO:0046777] protein autophosphorylation [GO:0009405] pathogenesis [GO:0004674] protein ser…		GO:0000166 GO:0003674 GO:0003700 GO:0003824 GO:0004672 GO:0005488 GO:0005515 GO:0005575 GO:0005622 GO:0005737 GO:0006139 GO:0006351 GO:0006355 GO:0006464 GO:0006468 GO:0006725 GO:0006793 GO:0006796 GO:0006807 GO:0008144 GO:0008150 GO:0008152 GO:0009058 GO:0009059 GO:0009889 GO:0009987 GO:0010467 GO:0010468 GO:0010556 GO:0016020 GO:0016070 GO:0016301 GO:0016310 GO:0016740 GO:0016772 GO:0016773 GO:…
fig|6666666.69013.peg.84	PE	MA	0.91935	0.9998	11.9096	10.6468	-0.161705	scaffold00001	88135	88317	183	FIG00994690: hypothetical protein	- none -	Q7TXA9	194	3.42e-18	[GO:0005524] ATP binding [GO:0046872] metal ion binding [GO:0004674] protein serine/threonine kinase activity		GO:0000166 GO:0003674 GO:0003824 GO:0004672 GO:0005488 GO:0006464 GO:0006468 GO:0006793 GO:0006796 GO:0006807 GO:0008144 GO:0008150 GO:0008152 GO:0009987 GO:0016301 GO:0016310 GO:0016740 GO:0016772 GO:0016773 GO:0017076 GO:0019538 GO:0030554 GO:0032553 GO:0032555 GO:0032559 GO:0035639 GO:0036094 GO:0036211 GO:0043167 GO:0043168 GO:0043169 GO:0043170 GO:0043412 GO:0044237 GO:0044238 GO:0044260 GO:…
fig|6666666.69013.peg.85	PE	MA	0.85795	0.9998	3.92138	4.90938	0.324179	scaffold00001	88578	88372	207	Mobile element protein	- none -	Q08082	80	0.00902228	[GO:0003677] DNA binding [GO:0004803] transposase activity [GO:0006313] transposition, DNA-mediated		GO:0003674 GO:0003676 GO:0003824 GO:0005488 GO:0006139 GO:0006259 GO:0006310 GO:0006725 GO:0006807 GO:0008150 GO:0008152 GO:0009987 GO:0032196 GO:0034641 GO:0043170 GO:0044237 GO:0044238 GO:0044260 GO:0046483 GO:0071704 GO:0090304 GO:0097159 GO:0140097 GO:1901360 GO:1901363
fig|6666666.69013.peg.86	PE	MA	0.24865	0.9998	17.5927	26.5144	0.591799	Chromosome	933309	933431	123	hypothetical protein	- none -	P9WJK5	192	2.33e-18	[GO:0005886] plasma membrane [GO:0046872] metal ion binding [GO:0031419] cobalamin binding [GO:0004494] methylmalonyl-CoA mutase activity [GO:0019678] propionate metabolic process, methylmalonyl pathway	[mtu01100] Metabolic pathways - Mycobacterium tuberculosis H37Rv [mtu01120] Microbial metabolism in diverse environments - Mycobacterium tuberculosis H37Rv [mtu01200] Carbon metabolism - Mycobacterium tuberculosis H37Rv [mtu00280] Valine, leucine and isoleucine degradation - Mycobacterium tuberculosis H37Rv [mtu00630] Glyoxylate and dicarboxylate metabolism - Mycobacterium tuberculosis H37Rv [mtu…	GO:0003674 GO:0003824 GO:0005488 GO:0005575 GO:0006082 GO:0006629 GO:0006631 GO:0008144 GO:0008150 GO:0008152 GO:0009987 GO:0016020 GO:0016853 GO:0016866 GO:0016999 GO:0017144 GO:0019541 GO:0019752 GO:0019842 GO:0032787 GO:0036094 GO:0043167 GO:0043169 GO:0043436 GO:0044237 GO:0044238 GO:0044255 GO:0044281 GO:0046459 GO:0046906 GO:0048037 GO:0071704 GO:0071944 GO:0097159 GO:0110165 GO:1901363	Amino acid metabolism Carbohydrate metabolism Metabolism
fig|6666666.69013.peg.86	PE	MA	1	1	5.19e-05	5.0935e-05	-0.026535	scaffold00001	933309	933431	123	hypothetical protein	- none -	P9WJK5	192	2.33e-18	[GO:0005886] plasma membrane [GO:0046872] metal ion binding [GO:0031419] cobalamin binding [GO:0004494] methylmalonyl-CoA mutase activity [GO:0019678] propionate metabolic process, methylmalonyl pathway	[mtu01100] Metabolic pathways - Mycobacterium tuberculosis H37Rv [mtu01120] Microbial metabolism in diverse environments - Mycobacterium tuberculosis H37Rv [mtu01200] Carbon metabolism - Mycobacterium tuberculosis H37Rv [mtu00280] Valine, leucine and isoleucine degradation - Mycobacterium tuberculosis H37Rv [mtu00630] Glyoxylate and dicarboxylate metabolism - Mycobacterium tuberculosis H37Rv [mtu…	GO:0003674 GO:0003824 GO:0005488 GO:0005575 GO:0006082 GO:0006629 GO:0006631 GO:0008144 GO:0008150 GO:0008152 GO:0009987 GO:0016020 GO:0016853 GO:0016866 GO:0016999 GO:0017144 GO:0019541 GO:0019752 GO:0019842 GO:0032787 GO:0036094 GO:0043167 GO:0043169 GO:0043436 GO:0044237 GO:0044238 GO:0044255 GO:0044281 GO:0046459 GO:0046906 GO:0048037 GO:0071704 GO:0071944 GO:0097159 GO:0110165 GO:1901363	Amino acid metabolism Carbohydrate metabolism Metabolism
fig|6666666.69013.peg.87	PE	MA	0.91955	0.9998	100.72	104	0.0498079	Chromosome	935577	933661	1917	Methylmalonyl-CoA mutase (EC 5.4.99.2)	G3E family of P-loop GTPases (metallocenter biosynthesis), Serine-glyoxylate cycle	P9WJK7	1263	6.63e-166	[GO:0005618] cell wall [GO:0005886] plasma membrane [GO:0005829] cytosol [GO:0046872] metal ion binding [GO:0031419] cobalamin binding [GO:0004494] methylmalonyl-CoA mutase activity [GO:0019678] propionate metabolic process, methylmalonyl pathway [GO:0019652] lactate fermentation to propionate and acetate	[mtu01100] Metabolic pathways - Mycobacterium tuberculosis H37Rv [mtu01120] Microbial metabolism in diverse environments - Mycobacterium tuberculosis H37Rv [mtu01200] Carbon metabolism - Mycobacterium tuberculosis H37Rv [mtu00280] Valine, leucine and isoleucine degradation - Mycobacterium tuberculosis H37Rv [mtu00630] Glyoxylate and dicarboxylate metabolism - Mycobacterium tuberculosis H37Rv [mtu…	GO:0003674 GO:0003824 GO:0005488 GO:0005575 GO:0005622 GO:0005737 GO:0006082 GO:0006091 GO:0006113 GO:0006629 GO:0006631 GO:0008144 GO:0008150 GO:0008152 GO:0009987 GO:0015980 GO:0016020 GO:0016853 GO:0016866 GO:0016999 GO:0017144 GO:0019541 GO:0019662 GO:0019752 GO:0019842 GO:0030312 GO:0032787 GO:0036094 GO:0043167 GO:0043169 GO:0043436 GO:0044237 GO:0044238 GO:0044255 GO:0044281 GO:0046459 GO:…	Amino acid metabolism Carbohydrate metabolism Metabolism
fig|6666666.69013.peg.88	PE	MA	0.6305	0.9998	66	40.3517	-0.710289	Chromosome	935695	936516	822	hypothetical protein; putative signal peptide; putative Phenylacetic acid degradation-related domain	- none -	A1A4L1	78	0.747267	[GO:0005829] cytosol [GO:0005739] mitochondrion [GO:0006631] fatty acid metabolic process [GO:0005743] mitochondrial inner membrane [GO:0043491] protein kinase B signaling [GO:0016290] palmitoyl-CoA hydrolase activity [GO:0032587] ruffle membrane [GO:0005758] mitochondrial intermembrane space [GO:0102991] myristoyl-CoA hydrolase activity [GO:1902108] regulation of mitochondrial membrane permeabil…	[bta00062] Fatty acid elongation - Bos taurus (cow) [bta04151] PI3K-Akt signaling pathway - Bos taurus (cow)	GO:0001726 GO:0003674 GO:0003824 GO:0005575 GO:0005622 GO:0005737 GO:0005739 GO:0005740 GO:0005886 GO:0006082 GO:0006629 GO:0006810 GO:0006839 GO:0006915 GO:0006996 GO:0007005 GO:0007006 GO:0007154 GO:0007165 GO:0008150 GO:0008152 GO:0008219 GO:0008637 GO:0009987 GO:0012501 GO:0016020 GO:0016043 GO:0016289 GO:0016787 GO:0016788 GO:0016790 GO:0019752 GO:0019866 GO:0023052 GO:0031090 GO:0031252 GO:…	Environmental Information Processing Lipid metabolism Metabolism Signal transduction
fig|6666666.69013.peg.89	PE	MA	0.9341	0.9998	63.5559	58.8105	-0.111952	scaffold00001	936595	937278	684	DedA family protein paralog	DedA family of inner membrane proteins	P67118	285	8.39e-30	[GO:0005886] plasma membrane [GO:0016021] integral component of membrane		GO:0005575 GO:0016020 GO:0031224 GO:0071944 GO:0110165
fig|6666666.69013.peg.90	PE	MA	0.4223	0.9998	69.2814	30.8265	-1.1683	scaffold00001	937338	937919	582	hypothetical membrane associated protein	- none -	Q05286	73	1.22998	[GO:0003677] DNA binding		GO:0003674 GO:0003676 GO:0005488 GO:0097159 GO:1901363
fig|6666666.69013.peg.91	PE	MA	0.6026	0.9998	34.5428	17.0617	-1.01762	scaffold00001	937916	938443	528	FIG00995816: hypothetical protein	- none -	Q3ZJ11	67	6.12439	[GO:0009535] chloroplast thylakoid membrane [GO:0016021] integral component of membrane [GO:0045156] electron transporter, transferring electrons within the cyclic electron transport pathway of photosynthesis activity [GO:0045158] electron transporter, transferring electrons within cytochrome b6/f complex of photosystem II activity [GO:0009767] photosynthetic electron transport chain		GO:0003674 GO:0003824 GO:0005575 GO:0005622 GO:0005737 GO:0006091 GO:0008150 GO:0008152 GO:0009055 GO:0009507 GO:0009534 GO:0009536 GO:0009579 GO:0009987 GO:0015979 GO:0016020 GO:0016491 GO:0019684 GO:0022900 GO:0031224 GO:0031976 GO:0031984 GO:0034357 GO:0042651 GO:0043226 GO:0043227 GO:0043229 GO:0043231 GO:0044237 GO:0055035 GO:0055114 GO:0110165
fig|6666666.69013.peg.92	PE	MA	1	1	5.18805e-05	5.0935e-05	-0.026535	scaffold00001	938590	938468	123	hypothetical protein	- none -	Q8IZF4	64	0.632271	[GO:0005887] integral component of plasma membrane [GO:0016021] integral component of membrane [GO:0007186] G protein-coupled receptor signaling pathway [GO:0007166] cell surface receptor signaling pathway [GO:0004930] G protein-coupled receptor activity [GO:0007189] adenylate cyclase-activating G protein-coupled receptor signaling pathway		GO:0003674 GO:0004888 GO:0005575 GO:0005622 GO:0005886 GO:0007154 GO:0007165 GO:0007186 GO:0007187 GO:0007188 GO:0008150 GO:0009987 GO:0016020 GO:0016021 GO:0019932 GO:0019933 GO:0019935 GO:0023052 GO:0031224 GO:0031226 GO:0035556 GO:0038023 GO:0050789 GO:0050794 GO:0050896 GO:0051716 GO:0060089 GO:0065007 GO:0071944 GO:0110165
fig|6666666.69013.peg.93	PE	MA	0.5059	0.9998	65.8	21.6072	-1.60707	scaffold00001	938567	940318	1752	Long-chain-fatty-acid--CoA ligase (EC 6.2.1.3)	Biotin biosynthesis, Biotin synthesis cluster, Fatty acid metabolism cluster	Q7TXK5	769	8.93e-93	[GO:0005524] ATP binding [GO:0016874] ligase activity [GO:0006633] fatty acid biosynthetic process [GO:0008610] lipid biosynthetic process [GO:0071766] Actinobacterium-type cell wall biogenesis		GO:0000166 GO:0003674 GO:0003824 GO:0005488 GO:0006082 GO:0006629 GO:0006631 GO:0008144 GO:0008150 GO:0008152 GO:0008610 GO:0009058 GO:0009273 GO:0009987 GO:0016053 GO:0017076 GO:0019752 GO:0030554 GO:0032553 GO:0032555 GO:0032559 GO:0032787 GO:0035639 GO:0036094 GO:0042546 GO:0043167 GO:0043168 GO:0043436 GO:0044085 GO:0044237 GO:0044238 GO:0044249 GO:0044255 GO:0044281 GO:0044283 GO:0046394 GO:…
fig|6666666.69013.peg.94	PE	MA	0.2957	0.9998	35.667	4.93755	-2.85272	scaffold00001	940348	940635	288	peptide carrier protein	- none -	P40872	128	1.38e-08	[GO:0005737] cytoplasm [GO:0031177] phosphopantetheine binding [GO:0017000] antibiotic biosynthetic process [GO:0016747] transferase activity, transferring acyl groups other than amino-acyl groups		GO:0003674 GO:0003824 GO:0005488 GO:0005575 GO:0005622 GO:0008150 GO:0008152 GO:0009058 GO:0009987 GO:0016740 GO:0016746 GO:0016999 GO:0017144 GO:0019842 GO:0033218 GO:0036094 GO:0043167 GO:0043168 GO:0044237 GO:0044249 GO:0048037 GO:0072341 GO:0110165
fig|6666666.69013.peg.95	PE	MA	0.69245	0.9998	53.8122	23.5705	-1.19095	scaffold00001	940632	943508	2877	8-amino-7-oxononanoate synthase (EC 2.3.1.47)	Biotin biosynthesis, Biotin biosynthesis Experimental, Biotin synthesis cluster	Q7TXK8	1261	9.41e-149	[GO:0016491] oxidoreductase activity [GO:0034081] polyketide synthase complex [GO:0006633] fatty acid biosynthetic process [GO:0008610] lipid biosynthetic process [GO:0031177] phosphopantetheine binding [GO:0004315] 3-oxoacyl-[acyl-carrier-protein] synthase activity [GO:0071766] Actinobacterium-type cell wall biogenesis		GO:0003674 GO:0003824 GO:0004312 GO:0005488 GO:0005575 GO:0005622 GO:0005737 GO:0006082 GO:0006629 GO:0006631 GO:0008150 GO:0008152 GO:0008610 GO:0009058 GO:0009273 GO:0009987 GO:0016053 GO:0016740 GO:0016746 GO:0016747 GO:0019752 GO:0019842 GO:0032787 GO:0032991 GO:0033218 GO:0036094 GO:0042546 GO:0043167 GO:0043168 GO:0043436 GO:0044085 GO:0044237 GO:0044238 GO:0044249 GO:0044255 GO:0044281 GO:…
fig|6666666.69013.peg.96	PE	MA	0.4595	0.9998	54.2221	18.3254	-1.56504	Chromosome	943460	944941	1482	8-amino-7-oxononanoate synthase (EC 2.3.1.47)	Biotin biosynthesis, Biotin biosynthesis Experimental, Biotin synthesis cluster	Q67N86	606	1.67e-72	[GO:0030170] pyridoxal phosphate binding [GO:0009102] biotin biosynthetic process [GO:0008710] 8-amino-7-oxononanoate synthase activity [GO:0008890] glycine C-acetyltransferase activity	[sth00260] Glycine, serine and threonine metabolism - Symbiobacterium thermophilum [sth01100] Metabolic pathways - Symbiobacterium thermophilum	GO:0003674 GO:0003824 GO:0005488 GO:0006082 GO:0006732 GO:0006766 GO:0006767 GO:0006768 GO:0006790 GO:0006807 GO:0008144 GO:0008150 GO:0008152 GO:0009058 GO:0009108 GO:0009110 GO:0009987 GO:0016053 GO:0016407 GO:0016408 GO:0016453 GO:0016740 GO:0016746 GO:0016747 GO:0017144 GO:0018130 GO:0019752 GO:0019842 GO:0032787 GO:0034641 GO:0036094 GO:0042364 GO:0043167 GO:0043168 GO:0043436 GO:0043603 GO:…	Amino acid metabolism Metabolism
fig|6666666.69013.peg.97	PE	MA	0.5363	0.9998	43.7874	20.7918	-1.0745	scaffold00001	944946	945671	726	putative thioesterase	- none -	P14686	296	3.13e-31	[GO:0016788] hydrolase activity, acting on ester bonds [GO:0017000] antibiotic biosynthetic process		GO:0003674 GO:0003824 GO:0008150 GO:0008152 GO:0009058 GO:0009987 GO:0016787 GO:0016999 GO:0017144 GO:0044237 GO:0044249
fig|6666666.69013.peg.98	PE	MA	0.9833	0.9998	50.7601	50.1714	-0.0168297	scaffold00001	946854	945652	1203	Putative stomatin/prohibitin-family membrane protease subunit YbbK	- none -	P63694	1383	0	[GO:0016021] integral component of membrane		GO:0005575 GO:0016020 GO:0031224 GO:0110165
fig|6666666.69013.peg.98	PE	MA	0.9208	0.9998	33.625	30.3092	-0.149778	scaffold00001	946854	945652	1203	Putative stomatin/prohibitin-family membrane protease subunit YbbK	- none -	P63694	1383	0	[GO:0016021] integral component of membrane		GO:0005575 GO:0016020 GO:0031224 GO:0110165
fig|6666666.69013.peg.99	PE	MA	0.5887	0.9998	23.0413	11.0605	-1.05881	scaffold00001	947256	946855	402	Putative activity regulator of membrane protease YbbK	- none -	B0KG92	67	5.48876	[GO:0003723] RNA binding [GO:0005737] cytoplasm [GO:0052915] 23S rRNA (guanine(2445)-N(2))-methyltransferase activity [GO:0070043] rRNA (guanine-N7-)-methyltransferase activity		GO:0000154 GO:0001510 GO:0003674 GO:0003676 GO:0003824 GO:0005488 GO:0005575 GO:0005622 GO:0006139 GO:0006364 GO:0006396 GO:0006725 GO:0006807 GO:0008150 GO:0008152 GO:0008168 GO:0008170 GO:0008173 GO:0008649 GO:0008757 GO:0008990 GO:0009451 GO:0009987 GO:0010467 GO:0016070 GO:0016072 GO:0016435 GO:0016740 GO:0016741 GO:0022613 GO:0031167 GO:0032259 GO:0034470 GO:0034641 GO:0034660 GO:0036265 GO:…
fig|6666666.69013.peg.100	PE	MA	0.9483	0.9998	22.7177	21.0346	-0.111052	scaffold00001	948074	947295	780	FIG01000060: hypothetical protein	- none -	B0JU67	61	6.70896	[GO:0005525] GTP binding [GO:0005737] cytoplasm [GO:0003924] GTPase activity [GO:0003743] translation initiation factor activity		GO:0000166 GO:0001882 GO:0001883 GO:0003674 GO:0003676 GO:0003723 GO:0003824 GO:0005488 GO:0005575 GO:0005622 GO:0006412 GO:0006413 GO:0006417 GO:0006518 GO:0006807 GO:0008135 GO:0008150 GO:0008152 GO:0009058 GO:0009059 GO:0009889 GO:0009987 GO:0010467 GO:0010468 GO:0010556 GO:0010608 GO:0016462 GO:0016787 GO:0016817 GO:0016818 GO:0017076 GO:0017111 GO:0019001 GO:0019222 GO:0019538 GO:0031323 GO:…
fig|6666666.69013.peg.101	PE	MA	0.18615	0.9998	46.2485	10.9	-2.07853	scaffold00001	948202	949011	810	FIG00996913: hypothetical protein	- none -	P59980	453	8.82e-54
fig|6666666.69013.peg.102	PE	MA	0.97675	0.9998	25.0815	24.2815	-0.0467661	Chromosome	950077	948977	1101	Ferrochelatase, protoheme ferro-lyase (EC 4.99.1.1)	Heme and Siroheme Biosynthesis	Q5YU18	1184	6.06e-162	[GO:0005737] cytoplasm [GO:0004325] ferrochelatase activity [GO:0046872] metal ion binding [GO:0006783] heme biosynthetic process	[nfa00860] Porphyrin and chlorophyll metabolism - Nocardia farcinica IFM 10152 [nfa01100] Metabolic pathways - Nocardia farcinica IFM 10152 [nfa01110] Biosynthesis of secondary metabolites - Nocardia farcinica IFM 10152	GO:0003674 GO:0003824 GO:0005488 GO:0005575 GO:0005622 GO:0006725 GO:0006778 GO:0006779 GO:0006807 GO:0008150 GO:0008152 GO:0009058 GO:0009987 GO:0016829 GO:0018130 GO:0019438 GO:0033013 GO:0033014 GO:0034641 GO:0042168 GO:0042440 GO:0043167 GO:0043169 GO:0044237 GO:0044249 GO:0044271 GO:0046148 GO:0046483 GO:0051186 GO:0051188 GO:0071704 GO:0110165 GO:1901360 GO:1901362 GO:1901564 GO:1901566 GO:…	Metabolism Metabolism of cofactors and vitamins
fig|6666666.69013.peg.103	PE	MA	0.4749	0.9998	21.3436	8.57676	-1.3153	scaffold00001	950925	950128	798	Enoyl-[acyl-carrier-protein] reductase [NADH] (EC 1.3.1.9)	Fatty Acid Biosynthesis FASII	P42829	843	4.05e-113	[GO:0005618] cell wall [GO:0005576] extracellular region [GO:0004318] enoyl-[acyl-carrier-protein] reductase (NADH) activity [GO:0016631] enoyl-[acyl-carrier-protein] reductase activity [GO:0006633] fatty acid biosynthetic process [GO:0046677] response to antibiotic		GO:0003674 GO:0003824 GO:0004312 GO:0005575 GO:0006082 GO:0006629 GO:0006631 GO:0008150 GO:0008152 GO:0008610 GO:0009058 GO:0009987 GO:0016053 GO:0016491 GO:0016627 GO:0016628 GO:0016740 GO:0016746 GO:0016747 GO:0019752 GO:0030312 GO:0032787 GO:0042221 GO:0043436 GO:0044237 GO:0044238 GO:0044249 GO:0044255 GO:0044281 GO:0044283 GO:0046394 GO:0050896 GO:0055114 GO:0071704 GO:0071944 GO:0072330 GO:…
fig|6666666.69013.peg.104	PE	MA	0.27915	0.9998	28.07	7.82342	-1.84316	scaffold00001	951665	950973	693	Acetoacetyl-CoA reductase (EC 1.1.1.36)	Acetyl-CoA fermentation to Butyrate, Polyhydroxybutyrate metabolism, Serine-glyoxylate cycle	P9WGT3	857	3.93e-116	[GO:0005886] plasma membrane [GO:0070402] NADPH binding [GO:0046459] short-chain fatty acid metabolic process [GO:0018454] acetoacetyl-CoA reductase activity [GO:0004316] 3-oxoacyl-[acyl-carrier-protein] reductase (NADPH) activity [GO:0102131] 3-oxo-glutaryl-[acp] methyl ester reductase activity [GO:0102132] 3-oxo-pimeloyl-[acp] methyl ester reductase activity [GO:0071768] mycolic acid biosynthet…		GO:0000166 GO:0003674 GO:0003824 GO:0004312 GO:0005488 GO:0005575 GO:0006082 GO:0006629 GO:0006631 GO:0006633 GO:0008150 GO:0008152 GO:0008610 GO:0009058 GO:0009059 GO:0009273 GO:0009987 GO:0016020 GO:0016053 GO:0016491 GO:0016614 GO:0016616 GO:0016740 GO:0016746 GO:0016747 GO:0019752 GO:0032787 GO:0034645 GO:0036094 GO:0042546 GO:0043167 GO:0043168 GO:0043170 GO:0043436 GO:0044036 GO:0044038 GO:…
fig|6666666.69013.peg.105	PE	MA	0.87835	0.9998	43.4354	50.8925	0.228582	scaffold00001	952766	951786	981	PROBABLE MEMBRANE PROTEIN	- none -	Q5YU15	1015	3.2e-137	[GO:0005886] plasma membrane [GO:0016021] integral component of membrane		GO:0005575 GO:0016020 GO:0031224 GO:0071944 GO:0110165
fig|6666666.69013.peg.106	PE	MA	0.5318	0.9998	25.2682	12.2737	-1.04175	scaffold00001	953737	952763	975	hypothetical protein PA3071	- none -	P64854	933	4.86e-125
fig|6666666.69013.peg.107	PE	MA	0.8469	0.9998	37.5349	30.4432	-0.302113	scaffold00001	954984	953734	1251	COG0714: MoxR-like ATPases	- none -	P94474	594	1.34e-72	[GO:0005524] ATP binding [GO:0016887] ATPase activity		GO:0000166 GO:0003674 GO:0003824 GO:0005488 GO:0008144 GO:0016462 GO:0016787 GO:0016817 GO:0016818 GO:0017076 GO:0017111 GO:0030554 GO:0032553 GO:0032555 GO:0032559 GO:0035639 GO:0036094 GO:0043167 GO:0043168 GO:0097159 GO:0097367 GO:1901265 GO:1901363
fig|6666666.69013.peg.108	PE	MA	0.3797	0.9998	66.7683	23.7475	-1.49139	scaffold00001	956604	955114	1491	NLP/P60 family protein	- none -	A0QX22	492	1.2e-54	[GO:0005576] extracellular region [GO:0051301] cell division [GO:0008233] peptidase activity [GO:0071555] cell wall organization [GO:0008360] regulation of cell shape [GO:0016998] cell wall macromolecule catabolic process [GO:0009253] peptidoglycan catabolic process [GO:0071554] cell wall organization or biogenesis		GO:0000270 GO:0000902 GO:0003674 GO:0003824 GO:0005575 GO:0006022 GO:0006026 GO:0006027 GO:0006508 GO:0006807 GO:0008150 GO:0008152 GO:0009056 GO:0009057 GO:0009653 GO:0009987 GO:0016043 GO:0016787 GO:0019538 GO:0022603 GO:0022604 GO:0030203 GO:0032502 GO:0032989 GO:0043170 GO:0044036 GO:0044237 GO:0044238 GO:0044248 GO:0044260 GO:0044265 GO:0045229 GO:0048856 GO:0048869 GO:0050789 GO:0050793 GO:…
fig|6666666.69013.peg.109	PE	MA	0.8205	0.9998	50.1938	39	-0.363251	scaffold00001	956596	956850	255	hypothetical protein	- none -	P18813	64	3.62754	[GO:0005886] plasma membrane [GO:0005524] ATP binding [GO:0016887] ATPase activity [GO:0015423] ATPase-coupled maltose transmembrane transporter activity		GO:0000166 GO:0003674 GO:0003824 GO:0005215 GO:0005363 GO:0005488 GO:0005575 GO:0006810 GO:0008144 GO:0008150 GO:0008643 GO:0015144 GO:0015154 GO:0015157 GO:0015399 GO:0015422 GO:0015766 GO:0015768 GO:0015772 GO:0016020 GO:0016462 GO:0016787 GO:0016817 GO:0016818 GO:0017076 GO:0017111 GO:0022804 GO:0022857 GO:0030554 GO:0032553 GO:0032555 GO:0032559 GO:0034219 GO:0035639 GO:0036094 GO:0042626 GO:…
fig|6666666.69013.peg.110	PE	MA	0.48825	0.9998	9.01698	2.19411	-2.03901	Chromosome	957591	956986	606	POSSIBLE MEMBRANE PROTEIN	- none -	Q92L31	72	2.71462	[GO:0005886] plasma membrane [GO:0005524] ATP binding [GO:0016887] ATPase activity [GO:0016021] integral component of membrane [GO:0048502] ATPase-coupled thiamine transmembrane transporter activity	[sme02010] ABC transporters - Sinorhizobium meliloti 1021	GO:0000166 GO:0003674 GO:0003824 GO:0005215 GO:0005488 GO:0005575 GO:0006810 GO:0006855 GO:0008144 GO:0008150 GO:0015234 GO:0015399 GO:0015888 GO:0015893 GO:0016020 GO:0016462 GO:0016787 GO:0016817 GO:0016818 GO:0017076 GO:0017111 GO:0022804 GO:0022857 GO:0030554 GO:0031224 GO:0032553 GO:0032555 GO:0032559 GO:0035461 GO:0035639 GO:0036094 GO:0042221 GO:0042493 GO:0042626 GO:0043167 GO:0043168 GO:…	Environmental Information Processing Membrane transport
fig|6666666.69013.peg.111	PE	MA	0.2701	0.9998	47	183	1.95974	Chromosome	957898	960702	2805	Aconitate hydratase (EC 4.2.1.3) @ 2-methylisocitrate dehydratase (EC 4.2.1.99)	Glyoxylate bypass, Methylcitrate cycle, Propionate-CoA to Succinate Module, Propionate-CoA to Succinate Module, Serine-glyoxylate cycle, TCA Cycle	A0QX20	4158	0	[GO:0003729] mRNA binding [GO:0046872] metal ion binding [GO:0051539] 4 iron, 4 sulfur cluster binding [GO:0006099] tricarboxylic acid cycle [GO:0003994] aconitate hydratase activity [GO:0047780] citrate dehydratase activity [GO:0003730] mRNA 3'-UTR binding [GO:0047456] 2-methylisocitrate dehydratase activity	[msb01100] Metabolic pathways - Mycolicibacterium smegmatis MC2 155 [msb01120] Microbial metabolism in diverse environments - Mycolicibacterium smegmatis MC2 155 [msb01110] Biosynthesis of secondary metabolites - Mycolicibacterium smegmatis MC2 155 [msb00020] Citrate cycle (TCA cycle) - Mycolicibacterium smegmatis MC2 155 [msb00630] Glyoxylate and dicarboxylate metabolism - Mycolicibacterium smeg…	GO:0003674 GO:0003676 GO:0003723 GO:0003729 GO:0003824 GO:0005488 GO:0006091 GO:0008150 GO:0008152 GO:0009060 GO:0009987 GO:0015980 GO:0016829 GO:0016835 GO:0016836 GO:0043167 GO:0043169 GO:0044237 GO:0044238 GO:0045333 GO:0048037 GO:0051536 GO:0051540 GO:0055114 GO:0097159 GO:1901363	Carbohydrate metabolism Metabolism
fig|6666666.69013.peg.112	PE	MA	0.8184	0.9998	29.9167	23.3066	-0.360212	scaffold00001	960884	961450	567	Transcriptional regulator, TetR family	- none -	Q6NH62	612	1.91e-80	[GO:0003677] DNA binding [GO:0006355] regulation of transcription, DNA-templated [GO:0000287] magnesium ion binding		GO:0003674 GO:0003676 GO:0005488 GO:0006139 GO:0006351 GO:0006725 GO:0006807 GO:0008150 GO:0008152 GO:0009058 GO:0009059 GO:0009889 GO:0009987 GO:0010467 GO:0010468 GO:0010556 GO:0016070 GO:0018130 GO:0019219 GO:0019222 GO:0019438 GO:0031323 GO:0031326 GO:0032774 GO:0034641 GO:0034645 GO:0034654 GO:0043167 GO:0043169 GO:0043170 GO:0044237 GO:0044238 GO:0044249 GO:0044260 GO:0044271 GO:0046483 GO:…
fig|6666666.69013.peg.113	PE	MA	0.58215	0.9998	58.0235	42.3079	-0.45571	Chromosome	961727	961476	252	transcriptional regulator	- none -	Q9Z765	77	0.0682177	[GO:0005886] plasma membrane [GO:0005524] ATP binding [GO:0005737] cytoplasm [GO:0017038] protein import [GO:0006605] protein targeting [GO:0065002] intracellular protein transmembrane transport	[cpa02024] Quorum sensing - Chlamydia pneumoniae AR39 [cpa03060] Protein export - Chlamydia pneumoniae AR39 [cpa03070] Bacterial secretion system - Chlamydia pneumoniae AR39	GO:0000166 GO:0003674 GO:0005488 GO:0005575 GO:0005622 GO:0006810 GO:0006886 GO:0008104 GO:0008144 GO:0008150 GO:0015031 GO:0015833 GO:0016020 GO:0017076 GO:0030554 GO:0032553 GO:0032555 GO:0032559 GO:0033036 GO:0034613 GO:0035639 GO:0036094 GO:0042886 GO:0043167 GO:0043168 GO:0045184 GO:0046907 GO:0051179 GO:0051234 GO:0051641 GO:0055085 GO:0070727 GO:0071702 GO:0071705 GO:0071806 GO:0071944 GO:…	Cellular Processes Cellular community - prokaryotes Environmental Information Processing Folding, sorting and degradation Genetic Information Processing Membrane transport
fig|6666666.69013.peg.113	PE	MA	0.11175	0.9998	5.19e-05	13.2149	17.9585	scaffold00001	961727	961476	252	transcriptional regulator	- none -	Q9Z765	77	0.0682177	[GO:0005886] plasma membrane [GO:0005524] ATP binding [GO:0005737] cytoplasm [GO:0017038] protein import [GO:0006605] protein targeting [GO:0065002] intracellular protein transmembrane transport	[cpa02024] Quorum sensing - Chlamydia pneumoniae AR39 [cpa03060] Protein export - Chlamydia pneumoniae AR39 [cpa03070] Bacterial secretion system - Chlamydia pneumoniae AR39	GO:0000166 GO:0003674 GO:0005488 GO:0005575 GO:0005622 GO:0006810 GO:0006886 GO:0008104 GO:0008144 GO:0008150 GO:0015031 GO:0015833 GO:0016020 GO:0017076 GO:0030554 GO:0032553 GO:0032555 GO:0032559 GO:0033036 GO:0034613 GO:0035639 GO:0036094 GO:0042886 GO:0043167 GO:0043168 GO:0045184 GO:0046907 GO:0051179 GO:0051234 GO:0051641 GO:0055085 GO:0070727 GO:0071702 GO:0071705 GO:0071806 GO:0071944 GO:…	Cellular Processes Cellular community - prokaryotes Environmental Information Processing Folding, sorting and degradation Genetic Information Processing Membrane transport
fig|6666666.69013.peg.114	PE	MA	0.42345	0.9998	31.2	101.621	1.70464	scaffold00001	963396	961765	1632	ABC transporter ATP-binding protein	- none -	O05519	612	4.2e-70	[GO:0003677] DNA binding [GO:0005524] ATP binding [GO:0016887] ATPase activity [GO:0005737] cytoplasm [GO:0004832] valine-tRNA ligase activity [GO:0006438] valyl-tRNA aminoacylation		GO:0000166 GO:0003674 GO:0003676 GO:0003824 GO:0004812 GO:0005488 GO:0005575 GO:0005622 GO:0006082 GO:0006139 GO:0006399 GO:0006412 GO:0006418 GO:0006518 GO:0006520 GO:0006725 GO:0006807 GO:0008144 GO:0008150 GO:0008152 GO:0009058 GO:0009059 GO:0009987 GO:0010467 GO:0016070 GO:0016462 GO:0016787 GO:0016817 GO:0016818 GO:0016874 GO:0016875 GO:0017076 GO:0017111 GO:0019538 GO:0019752 GO:0030554 GO:…
fig|6666666.69013.peg.115	PE	MA	1	1	5.18805e-05	5.0935e-05	-0.026535	scaffold00001	963715	963852	138	hypothetical protein	- none -	Q8IS64	62	1.69072	[GO:0005886] plasma membrane [GO:0004222] metalloendopeptidase activity [GO:0008270] zinc ion binding [GO:0016021] integral component of membrane [GO:0004175] endopeptidase activity		GO:0003674 GO:0003824 GO:0004175 GO:0005488 GO:0005575 GO:0006508 GO:0006807 GO:0008150 GO:0008152 GO:0008233 GO:0008237 GO:0016020 GO:0016787 GO:0019538 GO:0031224 GO:0043167 GO:0043169 GO:0043170 GO:0044238 GO:0046872 GO:0046914 GO:0070011 GO:0071704 GO:0071944 GO:0110165 GO:0140096 GO:1901564
fig|6666666.69013.peg.116	PE	MA	0.69745	0.9998	31.8371	19.8	-0.685391	scaffold00001	964030	965178	1149	lycopene beta cyclase	- none -	Q43578	370	2.26e-38	[GO:0016491] oxidoreductase activity [GO:0016705] oxidoreductase activity, acting on paired donors, with incorporation or reduction of molecular oxygen [GO:0009507] chloroplast [GO:0045436] lycopene beta cyclase activity [GO:0016123] xanthophyll biosynthetic process [GO:0006744] ubiquinone biosynthetic process [GO:0016120] carotene biosynthetic process		GO:0003674 GO:0003824 GO:0005575 GO:0005622 GO:0005737 GO:0006629 GO:0006720 GO:0006721 GO:0006732 GO:0006733 GO:0006743 GO:0008150 GO:0008152 GO:0008299 GO:0008610 GO:0009058 GO:0009108 GO:0009536 GO:0009975 GO:0009987 GO:0016108 GO:0016109 GO:0016114 GO:0016116 GO:0016117 GO:0016119 GO:0016122 GO:0016491 GO:0016853 GO:0016860 GO:0042180 GO:0042181 GO:0042214 GO:0042440 GO:0043226 GO:0043227 GO:…
fig|6666666.69013.peg.117	PE	MA	0.4686	0.9998	76.5874	229.606	1.58398	scaffold00001	965210	966106	897	Ku domain protein	Bacillus subtilis scratch - gjo, DNA Repair Base Excision, DNA ligases, Nonhomologous End-Joining in Bacteria	A0R3S7	767	2.98e-100	[GO:0003690] double-stranded DNA binding [GO:0006310] DNA recombination [GO:0006303] double-strand break repair via nonhomologous end joining		GO:0000726 GO:0003674 GO:0003676 GO:0003677 GO:0005488 GO:0006139 GO:0006259 GO:0006281 GO:0006302 GO:0006725 GO:0006807 GO:0006950 GO:0006974 GO:0008150 GO:0008152 GO:0009987 GO:0033554 GO:0034641 GO:0043170 GO:0044237 GO:0044238 GO:0044260 GO:0046483 GO:0050896 GO:0051716 GO:0071704 GO:0090304 GO:0097159 GO:1901360 GO:1901363
fig|6666666.69013.peg.118	PE	MA	0.35775	0.9998	0.615743	8.19541	3.73442	scaffold00001	966592	966173	420	PaaD-like protein (DUF59) involved in Fe-S cluster assembly	Iron-sulfur cluster assembly	P70949	172	1e-15
fig|6666666.69013.peg.119	PE	MA	0.3226	0.9998	13.6854	43.1552	1.6569	scaffold00001	967104	966589	516	Putative iron-sulfur cluster assembly scaffold protein for SUF system, SufE2	Iron-sulfur cluster assembly	O32163	275	4.11e-30	[GO:0016740] transferase activity [GO:0005737] cytoplasm [GO:0008198] ferrous iron binding [GO:0051539] 4 iron, 4 sulfur cluster binding [GO:0005623] cell [GO:0006879] cellular iron ion homeostasis [GO:0051537] 2 iron, 2 sulfur cluster binding [GO:0016226] iron-sulfur cluster assembly		GO:0003674 GO:0003824 GO:0005488 GO:0005506 GO:0005575 GO:0005622 GO:0005623 GO:0006790 GO:0006873 GO:0006875 GO:0008150 GO:0008152 GO:0009058 GO:0009987 GO:0016043 GO:0019725 GO:0022607 GO:0030003 GO:0031163 GO:0042592 GO:0043167 GO:0043169 GO:0044085 GO:0044237 GO:0044249 GO:0046872 GO:0046914 GO:0046916 GO:0048037 GO:0048878 GO:0050801 GO:0051186 GO:0051188 GO:0051536 GO:0051540 GO:0055065 GO:…
fig|6666666.69013.peg.120	PE	MA	0.91275	0.9998	59.8336	52.5007	-0.188619	Chromosome	968360	967101	1260	Cysteine desulfurase (EC 2.8.1.7), SufS subfamily	Alanine biosynthesis, Iron-sulfur cluster assembly	P9WQ69	1579	0	[GO:0005886] plasma membrane [GO:0030170] pyridoxal phosphate binding [GO:0031071] cysteine desulfurase activity [GO:0006534] cysteine metabolic process	[mtu01100] Metabolic pathways - Mycobacterium tuberculosis H37Rv [mtu00450] Selenocompound metabolism - Mycobacterium tuberculosis H37Rv	GO:0000096 GO:0003674 GO:0003824 GO:0005488 GO:0005575 GO:0006082 GO:0006520 GO:0006790 GO:0006807 GO:0008144 GO:0008150 GO:0008152 GO:0009069 GO:0009987 GO:0016020 GO:0016740 GO:0016782 GO:0016783 GO:0019752 GO:0019842 GO:0036094 GO:0043167 GO:0043168 GO:0043436 GO:0044237 GO:0044238 GO:0044281 GO:0048037 GO:0050662 GO:0070279 GO:0071704 GO:0071944 GO:0097159 GO:0110165 GO:1901363 GO:1901564 GO:…	Metabolism Metabolism of other amino acids
fig|6666666.69013.peg.121	PE	MA	0.8024	0.9998	116.837	162.809	0.478683	scaffold00001	969176	968367	810	Iron-sulfur cluster assembly ATPase protein SufC	CBSS-196164.1.peg.1690, Iron-sulfur cluster assembly	P80866	768	1.09e-101	[GO:0005524] ATP binding [GO:0016887] ATPase activity		GO:0000166 GO:0003674 GO:0003824 GO:0005488 GO:0008144 GO:0016462 GO:0016787 GO:0016817 GO:0016818 GO:0017076 GO:0017111 GO:0030554 GO:0032553 GO:0032555 GO:0032559 GO:0035639 GO:0036094 GO:0043167 GO:0043168 GO:0097159 GO:0097367 GO:1901265 GO:1901363
fig|6666666.69013.peg.122	PE	MA	0.48385	0.9998	81.4947	35.2902	-1.20744	scaffold00001	970451	969222	1230	Iron-sulfur cluster assembly protein SufD	CBSS-196164.1.peg.1690, Iron-sulfur cluster assembly	P9WFP5	1266	4.99e-173	[GO:0016226] iron-sulfur cluster assembly [GO:0052572] response to host immune response		GO:0006790 GO:0008150 GO:0008152 GO:0009058 GO:0009605 GO:0009607 GO:0009987 GO:0016043 GO:0022607 GO:0031163 GO:0043207 GO:0044085 GO:0044237 GO:0044249 GO:0044403 GO:0044419 GO:0050896 GO:0051186 GO:0051188 GO:0051701 GO:0051707 GO:0052173 GO:0052200 GO:0071840 GO:0075136
fig|6666666.69013.peg.123	PE	MA	0.9317	0.9998	185.389	204	0.140818	scaffold00001	971911	970451	1461	Iron-sulfur cluster assembly protein SufB	CBSS-196164.1.peg.1690, Iron-sulfur cluster assembly	O32162	1669	0	[GO:0016226] iron-sulfur cluster assembly		GO:0006790 GO:0008150 GO:0008152 GO:0009058 GO:0009987 GO:0016043 GO:0022607 GO:0031163 GO:0044085 GO:0044237 GO:0044249 GO:0051186 GO:0051188 GO:0071840
fig|6666666.69013.peg.124	PE	MA	0.7638	0.9998	477.104	599.144	0.328599	scaffold00001	972756	972007	750	Iron-sulfur cluster regulator SufR	CBSS-196164.1.peg.1690, Iron-sulfur cluster assembly	A6QJJ8	75	0.909948	[GO:0003677] DNA binding [GO:0003700] DNA-binding transcription factor activity		GO:0003674 GO:0003676 GO:0005488 GO:0006355 GO:0008150 GO:0009889 GO:0010468 GO:0010556 GO:0019219 GO:0019222 GO:0031323 GO:0031326 GO:0050789 GO:0050794 GO:0051171 GO:0051252 GO:0060255 GO:0065007 GO:0080090 GO:0097159 GO:0140110 GO:1901363 GO:1903506 GO:2000112 GO:2001141
fig|6666666.69013.peg.125	PE	MA	0.95885	0.9998	60.0408	56.4632	-0.0886323	scaffold00001	972889	974673	1785	POSSIBLE CONSERVED INTEGRAL MEMBRANE PROTEIN	- none -	A0QWZ7	1108	6.14e-144	[GO:0016021] integral component of membrane [GO:0016757] transferase activity, transferring glycosyl groups		GO:0003674 GO:0003824 GO:0005575 GO:0016020 GO:0016740 GO:0031224 GO:0110165
fig|6666666.69013.peg.126	PE	MA	0.3706	0.9998	45.7449	14.8357	-1.62454	scaffold00001	974734	975624	891	ABC-type multidrug transport system, ATPase component	CBSS-196164.1.peg.1690	O07016	442	1.22e-51	[GO:0005886] plasma membrane [GO:0005524] ATP binding [GO:0016887] ATPase activity		GO:0000166 GO:0003674 GO:0003824 GO:0005488 GO:0005575 GO:0008144 GO:0016020 GO:0016462 GO:0016787 GO:0016817 GO:0016818 GO:0017076 GO:0017111 GO:0030554 GO:0032553 GO:0032555 GO:0032559 GO:0035639 GO:0036094 GO:0043167 GO:0043168 GO:0071944 GO:0097159 GO:0097367 GO:0110165 GO:1901265 GO:1901363
fig|6666666.69013.peg.127	PE	MA	0.87685	0.9998	44.3914	37.3059	-0.250876	scaffold00001	975621	976421	801	ABC-type multidrug transport system, permease component	CBSS-196164.1.peg.1690	P0AFQ1	85	0.115578	[GO:0043190] ATP-binding cassette (ABC) transporter complex [GO:0055085] transmembrane transport		GO:0005575 GO:0005886 GO:0006810 GO:0008150 GO:0016020 GO:0016021 GO:0031224 GO:0032991 GO:0051179 GO:0051234 GO:0071944 GO:0098533 GO:0098796 GO:0098797 GO:0110165 GO:1902495 GO:1990351
fig|6666666.69013.peg.128	PE	MA	0.5987	0.9998	50.9128	23.976	-1.08644	scaffold00001	976418	977863	1446	FIG00999219: hypothetical protein	- none -	O28078	107	0.000795101	[GO:0016021] integral component of membrane		GO:0005575 GO:0016020 GO:0031224 GO:0110165
fig|6666666.69013.peg.129	PE	MA	0.94435	0.9998	58.9357	63.6372	0.110729	Chromosome	977933	978895	963	Cytochrome oxidase assembly protein	- none -	A4ILW9	100	0.00230214	[GO:0005886] plasma membrane [GO:0016021] integral component of membrane [GO:0016627] oxidoreductase activity, acting on the CH-CH group of donors [GO:0006784] heme a biosynthetic process	[gtn00190] Oxidative phosphorylation - Geobacillus thermodenitrificans [gtn00860] Porphyrin and chlorophyll metabolism - Geobacillus thermodenitrificans [gtn01100] Metabolic pathways - Geobacillus thermodenitrificans [gtn01110] Biosynthesis of secondary metabolites - Geobacillus thermodenitrificans [gtn02020] Two-component system - Geobacillus thermodenitrificans	GO:0003674 GO:0003824 GO:0005575 GO:0006725 GO:0006778 GO:0006779 GO:0006783 GO:0006807 GO:0008150 GO:0008152 GO:0009058 GO:0009987 GO:0016020 GO:0016491 GO:0018130 GO:0019438 GO:0031224 GO:0033013 GO:0033014 GO:0034641 GO:0042168 GO:0042440 GO:0044237 GO:0044249 GO:0044271 GO:0046148 GO:0046160 GO:0046483 GO:0051186 GO:0051188 GO:0055114 GO:0071704 GO:0071944 GO:0110165 GO:1901360 GO:1901362 GO:…	Energy metabolism Environmental Information Processing Metabolism Metabolism of cofactors and vitamins Signal transduction
fig|6666666.69013.peg.130	PE	MA	0.78885	0.9998	3.40681	2.50355	-0.444446	Chromosome	979257	978892	366	FIG00996336: hypothetical protein	- none -	A5WB80	75	0.324354	[GO:0005886] plasma membrane [GO:0016021] integral component of membrane [GO:0032049] cardiolipin biosynthetic process [GO:0008808] cardiolipin synthase activity	[ppf01100] Metabolic pathways - Pseudomonas putida F1 [ppf00564] Glycerophospholipid metabolism - Pseudomonas putida F1	GO:0003674 GO:0003824 GO:0005575 GO:0006629 GO:0006644 GO:0006650 GO:0006655 GO:0006793 GO:0006796 GO:0008150 GO:0008152 GO:0008610 GO:0008654 GO:0009058 GO:0009987 GO:0016020 GO:0016740 GO:0016772 GO:0016780 GO:0019637 GO:0030572 GO:0031224 GO:0032048 GO:0044237 GO:0044238 GO:0044249 GO:0044255 GO:0045017 GO:0046471 GO:0046474 GO:0046486 GO:0071704 GO:0071944 GO:0090407 GO:0110165 GO:1901576	Lipid metabolism Metabolism
fig|6666666.69013.peg.130	PE	MA	0.37355	0.9998	92.2741	246	1.41684	scaffold00001	979257	978892	366	FIG00996336: hypothetical protein	- none -	A5WB80	75	0.324354	[GO:0005886] plasma membrane [GO:0016021] integral component of membrane [GO:0032049] cardiolipin biosynthetic process [GO:0008808] cardiolipin synthase activity	[ppf01100] Metabolic pathways - Pseudomonas putida F1 [ppf00564] Glycerophospholipid metabolism - Pseudomonas putida F1	GO:0003674 GO:0003824 GO:0005575 GO:0006629 GO:0006644 GO:0006650 GO:0006655 GO:0006793 GO:0006796 GO:0008150 GO:0008152 GO:0008610 GO:0008654 GO:0009058 GO:0009987 GO:0016020 GO:0016740 GO:0016772 GO:0016780 GO:0019637 GO:0030572 GO:0031224 GO:0032048 GO:0044237 GO:0044238 GO:0044249 GO:0044255 GO:0045017 GO:0046471 GO:0046474 GO:0046486 GO:0071704 GO:0071944 GO:0090407 GO:0110165 GO:1901576	Lipid metabolism Metabolism
fig|6666666.69013.peg.131	PE	MA	1	1	5.19e-05	5.0935e-05	-0.026535	Chromosome	979240	979392	153	hypothetical protein	- none -	A7MY97	77	0.0165927	[GO:0005737] cytoplasm [GO:0033819] lipoyl(octanoyl) transferase activity [GO:0102555] octanoyl transferase activity (acting on glycine-cleavage complex H protein) [GO:0009249] protein lipoylation	[vha00785] Lipoic acid metabolism - Vibrio campbellii [vha01100] Metabolic pathways - Vibrio campbellii	GO:0003674 GO:0003824 GO:0005575 GO:0005622 GO:0006464 GO:0006807 GO:0008150 GO:0008152 GO:0009987 GO:0010467 GO:0016415 GO:0016740 GO:0016746 GO:0016747 GO:0018065 GO:0018193 GO:0018205 GO:0019538 GO:0036211 GO:0043170 GO:0043412 GO:0044237 GO:0044238 GO:0044260 GO:0044267 GO:0051604 GO:0071704 GO:0110165 GO:1901564	Metabolism Metabolism of cofactors and vitamins
fig|6666666.69013.peg.132	PE	MA	0.8855	0.9998	46.8	53.6808	0.198289	scaffold00001	979580	980371	792	Quinone oxidoreductase (EC 1.6.5.5)	Quinone oxidoreductase family	P43903	391	2.9e-44	[GO:0005829] cytosol [GO:0008270] zinc ion binding [GO:0005737] cytoplasm [GO:0003960] NADPH:quinone reductase activity [GO:0034599] cellular response to oxidative stress		GO:0003674 GO:0003824 GO:0005488 GO:0005575 GO:0005622 GO:0005737 GO:0006950 GO:0006979 GO:0008150 GO:0008152 GO:0009987 GO:0016491 GO:0016651 GO:0016655 GO:0033554 GO:0042221 GO:0043167 GO:0043169 GO:0046872 GO:0046914 GO:0050896 GO:0051716 GO:0055114 GO:0062197 GO:0070887 GO:0110165
fig|6666666.69013.peg.133	PE	MA	0.68325	0.9998	17.2	30.5389	0.825876	Chromosome	981388	980405	984	Heme O synthase, protoheme IX farnesyltransferase (EC 2.5.1.-) COX10-CtaB	Biogenesis of cytochrome c oxidases, CBSS-196164.1.peg.1690, CBSS-316057.3.peg.563	Q0S0I5	1509	0	[GO:0005886] plasma membrane [GO:0016021] integral component of membrane [GO:0048034] heme O biosynthetic process [GO:0008495] protoheme IX farnesyltransferase activity	[rha01100] Metabolic pathways - Rhodococcus jostii [rha01110] Biosynthesis of secondary metabolites - Rhodococcus jostii [rha00190] Oxidative phosphorylation - Rhodococcus jostii [rha00860] Porphyrin and chlorophyll metabolism - Rhodococcus jostii	GO:0003674 GO:0003824 GO:0004311 GO:0004659 GO:0005575 GO:0006725 GO:0006778 GO:0006779 GO:0006783 GO:0006807 GO:0008150 GO:0008152 GO:0009058 GO:0009987 GO:0016020 GO:0016740 GO:0016765 GO:0018130 GO:0019438 GO:0031224 GO:0033013 GO:0033014 GO:0034641 GO:0042168 GO:0042440 GO:0044237 GO:0044249 GO:0044271 GO:0046148 GO:0046483 GO:0048033 GO:0051186 GO:0051188 GO:0071704 GO:0071944 GO:0110165 GO:…	Energy metabolism Metabolism Metabolism of cofactors and vitamins
fig|6666666.69013.peg.133	PE	MA	0.5615	0.9998	42.6	20.9	-1.02986	scaffold00001	981388	980405	984	Heme O synthase, protoheme IX farnesyltransferase (EC 2.5.1.-) COX10-CtaB	Biogenesis of cytochrome c oxidases, CBSS-196164.1.peg.1690, CBSS-316057.3.peg.563	Q0S0I5	1509	0	[GO:0005886] plasma membrane [GO:0016021] integral component of membrane [GO:0048034] heme O biosynthetic process [GO:0008495] protoheme IX farnesyltransferase activity	[rha01100] Metabolic pathways - Rhodococcus jostii [rha01110] Biosynthesis of secondary metabolites - Rhodococcus jostii [rha00190] Oxidative phosphorylation - Rhodococcus jostii [rha00860] Porphyrin and chlorophyll metabolism - Rhodococcus jostii	GO:0003674 GO:0003824 GO:0004311 GO:0004659 GO:0005575 GO:0006725 GO:0006778 GO:0006779 GO:0006783 GO:0006807 GO:0008150 GO:0008152 GO:0009058 GO:0009987 GO:0016020 GO:0016740 GO:0016765 GO:0018130 GO:0019438 GO:0031224 GO:0033013 GO:0033014 GO:0034641 GO:0042168 GO:0042440 GO:0044237 GO:0044249 GO:0044271 GO:0046148 GO:0046483 GO:0048033 GO:0051186 GO:0051188 GO:0071704 GO:0071944 GO:0110165 GO:…	Energy metabolism Metabolism Metabolism of cofactors and vitamins
fig|6666666.69013.peg.134	PE	MA	0.5165	0.9998	16.9524	35.0537	1.04808	Chromosome	981605	983713	2109	Transketolase (EC 2.2.1.1)	Pentose phosphate pathway	P46708	2622	0	[GO:0046872] metal ion binding [GO:0004802] transketolase activity	[mle01100] Metabolic pathways - Mycobacterium leprae TN [mle01110] Biosynthesis of secondary metabolites - Mycobacterium leprae TN [mle01120] Microbial metabolism in diverse environments - Mycobacterium leprae TN [mle01130] Biosynthesis of antibiotics - Mycobacterium leprae TN [mle01200] Carbon metabolism - Mycobacterium leprae TN [mle00030] Pentose phosphate pathway - Mycobacterium leprae TN [ml…	GO:0003674 GO:0003824 GO:0005488 GO:0016740 GO:0016744 GO:0043167 GO:0043169	Carbohydrate metabolism Metabolism
fig|6666666.69013.peg.135	PE	MA	0.91435	0.9998	89.3642	77.9503	-0.197142	Chromosome	983720	984844	1125	Transaldolase (EC 2.2.1.2)	Fructose utilization, Pentose phosphate pathway	A0QWX9	1443	0	[GO:0005975] carbohydrate metabolic process [GO:0005737] cytoplasm [GO:0006098] pentose-phosphate shunt [GO:0004801] sedoheptulose-7-phosphate:D-glyceraldehyde-3-phosphate glyceronetransferase activity	[msb01100] Metabolic pathways - Mycolicibacterium smegmatis MC2 155 [msb01120] Microbial metabolism in diverse environments - Mycolicibacterium smegmatis MC2 155 [msb01110] Biosynthesis of secondary metabolites - Mycolicibacterium smegmatis MC2 155 [msb01130] Biosynthesis of antibiotics - Mycolicibacterium smegmatis MC2 155 [msb01200] Carbon metabolism - Mycolicibacterium smegmatis MC2 155 [msb01…	GO:0003674 GO:0003824 GO:0005575 GO:0005622 GO:0006091 GO:0006739 GO:0006740 GO:0006793 GO:0006796 GO:0008150 GO:0008152 GO:0009987 GO:0016740 GO:0016744 GO:0019637 GO:0044237 GO:0044238 GO:0051156 GO:0055114 GO:0071704 GO:0110165 GO:1901135	Carbohydrate metabolism Metabolism
fig|6666666.69013.peg.136	PE	MA	0.89425	0.9998	68.7418	82.0636	0.255555	Chromosome	984941	986392	1452	Glucose-6-phosphate 1-dehydrogenase (EC 1.1.1.49)	Entner-Doudoroff Pathway, Pentose phosphate pathway	P9WN73	2134	0	[GO:0005886] plasma membrane [GO:0050661] NADP binding [GO:0004345] glucose-6-phosphate dehydrogenase activity [GO:0006006] glucose metabolic process [GO:0006098] pentose-phosphate shunt	[mtu01100] Metabolic pathways - Mycobacterium tuberculosis H37Rv [mtu01110] Biosynthesis of secondary metabolites - Mycobacterium tuberculosis H37Rv [mtu01120] Microbial metabolism in diverse environments - Mycobacterium tuberculosis H37Rv [mtu01130] Biosynthesis of antibiotics - Mycobacterium tuberculosis H37Rv [mtu01200] Carbon metabolism - Mycobacterium tuberculosis H37Rv [mtu00030] Pentose ph…	GO:0000166 GO:0003674 GO:0003824 GO:0005488 GO:0005575 GO:0005975 GO:0005996 GO:0006091 GO:0006739 GO:0006740 GO:0006793 GO:0006796 GO:0008150 GO:0008152 GO:0009987 GO:0016020 GO:0016491 GO:0016614 GO:0016616 GO:0019318 GO:0019637 GO:0036094 GO:0044237 GO:0044238 GO:0044281 GO:0048037 GO:0050662 GO:0051156 GO:0055114 GO:0071704 GO:0071944 GO:0097159 GO:0110165 GO:1901135 GO:1901265 GO:1901363	Carbohydrate metabolism Metabolism Metabolism of other amino acids
fig|6666666.69013.peg.137	PE	MA	0.69375	0.9998	51.5243	33.2145	-0.63344	scaffold00001	986393	987304	912	OpcA, an allosteric effector of glucose-6-phosphate dehydrogenase, actinobacterial	Entner-Doudoroff Pathway	Q54709	118	1.29e-05
fig|6666666.69013.peg.138	PE	MA	0.41275	0.9998	41.3849	14.2734	-1.53578	Chromosome	987297	988040	744	6-phosphogluconolactonase (EC 3.1.1.31), eukaryotic type	Entner-Doudoroff Pathway, Pentose phosphate pathway	Q49700	469	5.31e-57	[GO:0005975] carbohydrate metabolic process [GO:0017057] 6-phosphogluconolactonase activity [GO:0006098] pentose-phosphate shunt	[mle01100] Metabolic pathways - Mycobacterium leprae TN [mle01110] Biosynthesis of secondary metabolites - Mycobacterium leprae TN [mle01120] Microbial metabolism in diverse environments - Mycobacterium leprae TN [mle01130] Biosynthesis of antibiotics - Mycobacterium leprae TN [mle01200] Carbon metabolism - Mycobacterium leprae TN [mle00030] Pentose phosphate pathway - Mycobacterium leprae TN	GO:0003674 GO:0003824 GO:0006091 GO:0006739 GO:0006740 GO:0006793 GO:0006796 GO:0008150 GO:0008152 GO:0009987 GO:0016787 GO:0016788 GO:0019637 GO:0044237 GO:0044238 GO:0051156 GO:0052689 GO:0055114 GO:0071704 GO:1901135	Carbohydrate metabolism Metabolism
fig|6666666.69013.peg.139	PE	MA	0.75285	0.9998	65.3378	58.1975	-0.166961	Chromosome	991117	988361	2757	Phosphoenolpyruvate carboxylase (EC 4.1.1.31)	Fermentations: Mixed acid, Pyruvate metabolism I: anaplerotic reactions, PEP	A0QWX4	3090	0	[GO:0000287] magnesium ion binding [GO:0006099] tricarboxylic acid cycle [GO:0015977] carbon fixation [GO:0006107] oxaloacetate metabolic process [GO:0008964] phosphoenolpyruvate carboxylase activity	[msb01100] Metabolic pathways - Mycolicibacterium smegmatis MC2 155 [msb01120] Microbial metabolism in diverse environments - Mycolicibacterium smegmatis MC2 155 [msb01200] Carbon metabolism - Mycolicibacterium smegmatis MC2 155 [msb00620] Pyruvate metabolism - Mycolicibacterium smegmatis MC2 155 [msb00680] Methane metabolism - Mycolicibacterium smegmatis MC2 155	GO:0003674 GO:0003824 GO:0004611 GO:0005488 GO:0006082 GO:0006091 GO:0008150 GO:0008152 GO:0009060 GO:0009987 GO:0015980 GO:0016829 GO:0016830 GO:0016831 GO:0019752 GO:0043167 GO:0043169 GO:0043436 GO:0043648 GO:0044237 GO:0044238 GO:0044281 GO:0045333 GO:0046872 GO:0055114 GO:0071704	Carbohydrate metabolism Energy metabolism Metabolism
fig|6666666.69013.peg.139	PE	MA	0.52945	0.9998	22.1109	58.49	1.40343	scaffold00001	991117	988361	2757	Phosphoenolpyruvate carboxylase (EC 4.1.1.31)	Fermentations: Mixed acid, Pyruvate metabolism I: anaplerotic reactions, PEP	A0QWX4	3090	0	[GO:0000287] magnesium ion binding [GO:0006099] tricarboxylic acid cycle [GO:0015977] carbon fixation [GO:0006107] oxaloacetate metabolic process [GO:0008964] phosphoenolpyruvate carboxylase activity	[msb01100] Metabolic pathways - Mycolicibacterium smegmatis MC2 155 [msb01120] Microbial metabolism in diverse environments - Mycolicibacterium smegmatis MC2 155 [msb01200] Carbon metabolism - Mycolicibacterium smegmatis MC2 155 [msb00620] Pyruvate metabolism - Mycolicibacterium smegmatis MC2 155 [msb00680] Methane metabolism - Mycolicibacterium smegmatis MC2 155	GO:0003674 GO:0003824 GO:0004611 GO:0005488 GO:0006082 GO:0006091 GO:0008150 GO:0008152 GO:0009060 GO:0009987 GO:0015980 GO:0016829 GO:0016830 GO:0016831 GO:0019752 GO:0043167 GO:0043169 GO:0043436 GO:0043648 GO:0044237 GO:0044238 GO:0044281 GO:0045333 GO:0046872 GO:0055114 GO:0071704	Carbohydrate metabolism Energy metabolism Metabolism
fig|6666666.69013.peg.140	PE	MA	1	1	5.19e-05	5.09e-05	-0.026535	Chromosome	991397	991164	234	Preprotein translocase subunit SecG (TC 3.A.5.1.1)	CBSS-331978.3.peg.2915	P9WGN5	62	3.21292	[GO:0005886] plasma membrane [GO:0016021] integral component of membrane [GO:0009306] protein secretion [GO:0015450] P-P-bond-hydrolysis-driven protein transmembrane transporter activity [GO:0052059] modulation by symbiont of defense-related host reactive oxygen species production	[mtu02024] Quorum sensing - Mycobacterium tuberculosis H37Rv [mtu03060] Protein export - Mycobacterium tuberculosis H37Rv [mtu03070] Bacterial secretion system - Mycobacterium tuberculosis H37Rv	GO:0002790 GO:0003674 GO:0005215 GO:0005575 GO:0006810 GO:0008104 GO:0008150 GO:0008320 GO:0009605 GO:0009607 GO:0009987 GO:0015031 GO:0015399 GO:0015833 GO:0016020 GO:0022804 GO:0022857 GO:0022884 GO:0031224 GO:0032940 GO:0033036 GO:0035592 GO:0042783 GO:0042886 GO:0042887 GO:0043207 GO:0044403 GO:0044419 GO:0045184 GO:0046903 GO:0050896 GO:0051179 GO:0051234 GO:0051701 GO:0051707 GO:0052164 GO:…	Cellular Processes Cellular community - prokaryotes Environmental Information Processing Folding, sorting and degradation Genetic Information Processing Membrane transport
fig|6666666.69013.peg.141	PE	MA	0.065	0.9998	4.2	5.09e-05	-16.3301	Chromosome	992308	991523	786	Triosephosphate isomerase (EC 5.3.1.1)	CBSS-331978.3.peg.2915, Glycolysis and Gluconeogenesis	Q0S0J3	1334	0	[GO:0005737] cytoplasm [GO:0006096] glycolytic process [GO:0006094] gluconeogenesis [GO:0004807] triose-phosphate isomerase activity	[rha01100] Metabolic pathways - Rhodococcus jostii [rha01110] Biosynthesis of secondary metabolites - Rhodococcus jostii [rha01120] Microbial metabolism in diverse environments - Rhodococcus jostii [rha00010] Glycolysis / Gluconeogenesis - Rhodococcus jostii [rha00051] Fructose and mannose metabolism - Rhodococcus jostii [rha00562] Inositol phosphate metabolism - Rhodococcus jostii [rha01130] Bio…	GO:0003674 GO:0003824 GO:0005575 GO:0005622 GO:0005975 GO:0005996 GO:0006006 GO:0006082 GO:0006090 GO:0006091 GO:0006139 GO:0006163 GO:0006165 GO:0006725 GO:0006753 GO:0006757 GO:0006793 GO:0006796 GO:0006807 GO:0008150 GO:0008152 GO:0009056 GO:0009058 GO:0009117 GO:0009132 GO:0009135 GO:0009150 GO:0009179 GO:0009185 GO:0009259 GO:0009987 GO:0016051 GO:0016052 GO:0016310 GO:0016853 GO:0016860 GO:…	Carbohydrate metabolism Metabolism
fig|6666666.69013.peg.142	PE	MA	0.6505	0.9998	17.0919	29.5	0.787363	Chromosome	993523	992312	1212	Phosphoglycerate kinase (EC 2.7.2.3)	Entner-Doudoroff Pathway, Glycolysis and Gluconeogenesis	Q0S0J4	2043	0	[GO:0005524] ATP binding [GO:0005737] cytoplasm [GO:0006096] glycolytic process [GO:0004618] phosphoglycerate kinase activity	[rha01100] Metabolic pathways - Rhodococcus jostii [rha01110] Biosynthesis of secondary metabolites - Rhodococcus jostii [rha01120] Microbial metabolism in diverse environments - Rhodococcus jostii [rha00010] Glycolysis / Gluconeogenesis - Rhodococcus jostii [rha01130] Biosynthesis of antibiotics - Rhodococcus jostii [rha01200] Carbon metabolism - Rhodococcus jostii [rha01230] Biosynthesis of ami…	GO:0000166 GO:0003674 GO:0003824 GO:0005488 GO:0005575 GO:0005622 GO:0005975 GO:0006082 GO:0006090 GO:0006091 GO:0006139 GO:0006163 GO:0006165 GO:0006725 GO:0006753 GO:0006757 GO:0006793 GO:0006796 GO:0006807 GO:0008144 GO:0008150 GO:0008152 GO:0009056 GO:0009117 GO:0009132 GO:0009135 GO:0009150 GO:0009179 GO:0009185 GO:0009259 GO:0009987 GO:0016052 GO:0016301 GO:0016310 GO:0016740 GO:0016772 GO:…	Carbohydrate metabolism Metabolism
fig|6666666.69013.peg.143	PE	MA	0.06625	0.9998	87.6658	909.612	3.37517	Chromosome	994560	993541	1020	NAD-dependent glyceraldehyde-3-phosphate dehydrogenase (EC 1.2.1.12)	Entner-Doudoroff Pathway, Glycolysis and Gluconeogenesis, Pyridoxin (Vitamin B6) Biosynthesis, Redox-dependent regulation of nucleus processes	A0QWW2	1529	0	[GO:0005737] cytoplasm [GO:0050661] NADP binding [GO:0051287] NAD binding [GO:0006096] glycolytic process [GO:0006006] glucose metabolic process [GO:0004365] glyceraldehyde-3-phosphate dehydrogenase (NAD+) (phosphorylating) activity	[msb01100] Metabolic pathways - Mycolicibacterium smegmatis MC2 155 [msb01120] Microbial metabolism in diverse environments - Mycolicibacterium smegmatis MC2 155 [msb01110] Biosynthesis of secondary metabolites - Mycolicibacterium smegmatis MC2 155 [msb01130] Biosynthesis of antibiotics - Mycolicibacterium smegmatis MC2 155 [msb01200] Carbon metabolism - Mycolicibacterium smegmatis MC2 155 [msb01…	GO:0000166 GO:0003674 GO:0003824 GO:0005488 GO:0005575 GO:0005622 GO:0005975 GO:0005996 GO:0006082 GO:0006090 GO:0006091 GO:0006139 GO:0006163 GO:0006165 GO:0006725 GO:0006753 GO:0006757 GO:0006793 GO:0006796 GO:0006807 GO:0008150 GO:0008152 GO:0009056 GO:0009117 GO:0009132 GO:0009135 GO:0009150 GO:0009179 GO:0009185 GO:0009259 GO:0009987 GO:0016052 GO:0016310 GO:0016491 GO:0016620 GO:0016903 GO:…	Carbohydrate metabolism Metabolism
fig|6666666.69013.peg.144	PE	MA	0.2611	0.9998	1.6961	0.0530526	-4.99865	scaffold00001	995804	994821	984	FIG001886: Cytoplasmic hypothetical protein	Cluster containing CofD-like protein and co-occuring with DNA repair	C1B4L5	1401	0	[GO:0003677] DNA binding [GO:0043937] regulation of sporulation [GO:0007049] cell cycle [GO:0051301] cell division		GO:0003674 GO:0003676 GO:0005488 GO:0008150 GO:0009987 GO:0032502 GO:0043934 GO:0050789 GO:0050793 GO:0065007 GO:0097159 GO:1901363
fig|6666666.69013.peg.145	PE	MA	0.4943	0.9998	32.0792	67.6086	1.07557	scaffold00001	996811	995795	1017	FIG002813: LPPG:FO 2-phospho-L-lactate transferase like, CofD-like	Cluster containing CofD-like protein and co-occuring with DNA repair	P9WMU5	969	6.28e-130	[GO:0005737] cytoplasm [GO:0008360] regulation of cell shape		GO:0000902 GO:0005575 GO:0005622 GO:0008150 GO:0009653 GO:0009987 GO:0016043 GO:0022603 GO:0022604 GO:0032502 GO:0032989 GO:0048856 GO:0048869 GO:0050789 GO:0050793 GO:0050794 GO:0051128 GO:0065007 GO:0065008 GO:0071840 GO:0110165
fig|6666666.69013.peg.146	PE	MA	0.8144	0.9998	12.4021	9.48244	-0.387254	scaffold00001	997740	996817	924	FIG000506: Predicted P-loop-containing kinase	Cluster containing CofD-like protein and co-occuring with DNA repair	Q0S0J8	1497	0	[GO:0005525] GTP binding [GO:0005524] ATP binding		GO:0000166 GO:0001882 GO:0001883 GO:0003674 GO:0005488 GO:0008144 GO:0017076 GO:0019001 GO:0030554 GO:0032549 GO:0032550 GO:0032553 GO:0032555 GO:0032559 GO:0032561 GO:0035639 GO:0036094 GO:0043167 GO:0043168 GO:0097159 GO:0097367 GO:1901265 GO:1901363
fig|6666666.69013.peg.147	PE	MA	0.6126	0.9998	10.5869	5.74698	-0.881404	Chromosome	999863	997737	2127	Excinuclease ABC subunit C	DNA repair, UvrABC system	Q0S0J9	3350	0	[GO:0003677] DNA binding [GO:0005737] cytoplasm [GO:0009380] excinuclease repair complex [GO:0009381] excinuclease ABC activity [GO:0006289] nucleotide-excision repair [GO:0009432] SOS response	[rha03420] Nucleotide excision repair - Rhodococcus jostii	GO:0003674 GO:0003676 GO:0003824 GO:0004518 GO:0004519 GO:0004520 GO:0004536 GO:0005488 GO:0005575 GO:0005622 GO:0006139 GO:0006259 GO:0006281 GO:0006725 GO:0006807 GO:0006950 GO:0006974 GO:0007154 GO:0008150 GO:0008152 GO:0009605 GO:0009987 GO:0009991 GO:0016787 GO:0016788 GO:0031668 GO:0032991 GO:0033554 GO:0034641 GO:0043170 GO:0044237 GO:0044238 GO:0044260 GO:0046483 GO:0050896 GO:0051716 GO:…	Genetic Information Processing Replication and repair
fig|6666666.69013.peg.148	PE	MA	0.288	0.9998	18.4439	2.56394	-2.84671	scaffold00001	1000441	999989	453	Cell division protein DivIC (FtsB), stabilizes FtsL against RasP cleavage	Bacterial Cell Division, Bacterial Cytoskeleton, Cell division-ribosomal stress proteins cluster, Possible new toxin-antitoxin system including DivIC, Stationary phase repair cluster	P64848	355	1.85e-42	[GO:0005886] plasma membrane [GO:0016021] integral component of membrane		GO:0005575 GO:0016020 GO:0031224 GO:0071944 GO:0110165
fig|6666666.69013.peg.149	PE	MA	0.1643	0.9998	16.5175	2.63718	-2.64693	scaffold00001	1000946	1000455	492	6,7-dimethyl-8-ribityllumazine synthase (EC 2.5.1.78)	Riboflavin, FMN and FAD metabolism, Riboflavin, FMN and FAD metabolism in plants, Riboflavin synthesis cluster	B1MCA3	503	9.71e-65	[GO:0009231] riboflavin biosynthetic process [GO:0000906] 6,7-dimethyl-8-ribityllumazine synthase activity [GO:0009349] riboflavin synthase complex		GO:0003674 GO:0003824 GO:0005575 GO:0006766 GO:0006767 GO:0006771 GO:0006807 GO:0008150 GO:0008152 GO:0009058 GO:0009110 GO:0009987 GO:0016740 GO:0016765 GO:0017144 GO:0018130 GO:0032991 GO:0034641 GO:0042364 GO:0042726 GO:0042727 GO:0044237 GO:0044249 GO:0044271 GO:0044281 GO:0044283 GO:0046483 GO:0071704 GO:1901360 GO:1901362 GO:1901564 GO:1901566 GO:1901576 GO:1902494 GO:1990234
fig|6666666.69013.peg.150	PE	MA	0.76535	0.9998	22.8416	31.6775	0.471795	Chromosome	1002196	1000943	1254	3,4-dihydroxy-2-butanone 4-phosphate synthase (EC 4.1.99.12) / GTP cyclohydrolase II (EC 3.5.4.25)	Molybdenum cofactor biosynthesis, Riboflavin, FMN and FAD metabolism, Riboflavin, FMN and FAD metabolism, Riboflavin, FMN and FAD metabolism in plants, Riboflavin, FMN and FAD metabolism in plants, Riboflavin synthesis cluster, Riboflavin synthesis cluster, riboflavin to FAD	Q0S0K2	1991	0	[GO:0005525] GTP binding [GO:0008270] zinc ion binding [GO:0009231] riboflavin biosynthetic process [GO:0000287] magnesium ion binding [GO:0008686] 3,4-dihydroxy-2-butanone-4-phosphate synthase activity [GO:0003935] GTP cyclohydrolase II activity [GO:0030145] manganese ion binding	[rha01100] Metabolic pathways - Rhodococcus jostii [rha01110] Biosynthesis of secondary metabolites - Rhodococcus jostii [rha00740] Riboflavin metabolism - Rhodococcus jostii [rha00790] Folate biosynthesis - Rhodococcus jostii	GO:0000166 GO:0001882 GO:0001883 GO:0003674 GO:0003824 GO:0003933 GO:0005488 GO:0006766 GO:0006767 GO:0006771 GO:0006807 GO:0008150 GO:0008152 GO:0009058 GO:0009110 GO:0009987 GO:0016787 GO:0016810 GO:0016814 GO:0016829 GO:0016830 GO:0017076 GO:0017144 GO:0018130 GO:0019001 GO:0019238 GO:0032549 GO:0032550 GO:0032553 GO:0032555 GO:0032561 GO:0034641 GO:0035639 GO:0036094 GO:0042364 GO:0042726 GO:…	Metabolism Metabolism of cofactors and vitamins
fig|6666666.69013.peg.151	PE	MA	0.33475	0.9998	13.5444	2.61288	-2.37398	Chromosome	1002885	1002277	609	Riboflavin synthase eubacterial/eukaryotic (EC 2.5.1.9)	Riboflavin, FMN and FAD metabolism, Riboflavin, FMN and FAD metabolism in plants, Riboflavin synthesis cluster, riboflavin to FAD	P9WK35	756	5.22e-102	[GO:0005829] cytosol [GO:0009231] riboflavin biosynthetic process [GO:0004746] riboflavin synthase activity	[mtu01100] Metabolic pathways - Mycobacterium tuberculosis H37Rv [mtu01110] Biosynthesis of secondary metabolites - Mycobacterium tuberculosis H37Rv [mtu00740] Riboflavin metabolism - Mycobacterium tuberculosis H37Rv	GO:0003674 GO:0003824 GO:0005575 GO:0005622 GO:0005737 GO:0006766 GO:0006767 GO:0006771 GO:0006807 GO:0008150 GO:0008152 GO:0009058 GO:0009110 GO:0009987 GO:0016740 GO:0016765 GO:0017144 GO:0018130 GO:0034641 GO:0042364 GO:0042726 GO:0042727 GO:0044237 GO:0044249 GO:0044271 GO:0044281 GO:0044283 GO:0046483 GO:0071704 GO:0110165 GO:1901360 GO:1901362 GO:1901564 GO:1901566 GO:1901576	Metabolism Metabolism of cofactors and vitamins
fig|6666666.69013.peg.152	PE	MA	0.33895	0.9998	18.4199	3.41085	-2.43306	Chromosome	1003949	1002897	1053	Diaminohydroxyphosphoribosylaminopyrimidine deaminase (EC 3.5.4.26) / 5-amino-6-(5-phosphoribosylamino)uracil reductase (EC 1.1.1.193)	Riboflavin, FMN and FAD metabolism, Riboflavin, FMN and FAD metabolism, Riboflavin, FMN and FAD metabolism in plants, Riboflavin, FMN and FAD metabolism in plants, Riboflavin synthesis cluster, Riboflavin synthesis cluster	P9WPH1	965	3.42e-129	[GO:0005886] plasma membrane [GO:0005829] cytosol [GO:0008835] diaminohydroxyphosphoribosylaminopyrimidine deaminase activity [GO:0008270] zinc ion binding [GO:0008703] 5-amino-6-(5-phosphoribosylamino)uracil reductase activity [GO:0009231] riboflavin biosynthetic process	[mtu01100] Metabolic pathways - Mycobacterium tuberculosis H37Rv [mtu01110] Biosynthesis of secondary metabolites - Mycobacterium tuberculosis H37Rv [mtu02024] Quorum sensing - Mycobacterium tuberculosis H37Rv [mtu00740] Riboflavin metabolism - Mycobacterium tuberculosis H37Rv	GO:0003674 GO:0003824 GO:0005488 GO:0005575 GO:0005622 GO:0005737 GO:0006766 GO:0006767 GO:0006771 GO:0006807 GO:0008150 GO:0008152 GO:0009058 GO:0009110 GO:0009987 GO:0016020 GO:0016491 GO:0016614 GO:0016616 GO:0016787 GO:0016810 GO:0016814 GO:0017144 GO:0018130 GO:0019239 GO:0034641 GO:0042364 GO:0042726 GO:0042727 GO:0043167 GO:0043169 GO:0044237 GO:0044249 GO:0044271 GO:0044281 GO:0044283 GO:…	Cellular Processes Cellular community - prokaryotes Metabolism Metabolism of cofactors and vitamins
fig|6666666.69013.peg.153	PE	MA	0.9285	0.9998	7.11837	8.45128	0.247623	Chromosome	1004662	1003979	684	Ribulose-phosphate 3-epimerase (EC 5.1.3.1)	Pentose phosphate pathway, Riboflavin synthesis cluster	P9WI51	806	9.57e-109	[GO:0005829] cytosol [GO:0044262] cellular carbohydrate metabolic process [GO:0046872] metal ion binding [GO:0009052] pentose-phosphate shunt, non-oxidative branch [GO:0004750] ribulose-phosphate 3-epimerase activity [GO:0019323] pentose catabolic process	[mtu01100] Metabolic pathways - Mycobacterium tuberculosis H37Rv [mtu01110] Biosynthesis of secondary metabolites - Mycobacterium tuberculosis H37Rv [mtu01120] Microbial metabolism in diverse environments - Mycobacterium tuberculosis H37Rv [mtu01130] Biosynthesis of antibiotics - Mycobacterium tuberculosis H37Rv [mtu01200] Carbon metabolism - Mycobacterium tuberculosis H37Rv [mtu00030] Pentose ph…	GO:0003674 GO:0003824 GO:0005488 GO:0005575 GO:0005622 GO:0005737 GO:0005975 GO:0005996 GO:0006091 GO:0006098 GO:0006739 GO:0006740 GO:0006793 GO:0006796 GO:0008150 GO:0008152 GO:0009056 GO:0009987 GO:0016052 GO:0016853 GO:0016854 GO:0016857 GO:0019321 GO:0019637 GO:0043167 GO:0043169 GO:0044237 GO:0044238 GO:0044281 GO:0044282 GO:0046365 GO:0051156 GO:0055114 GO:0071704 GO:0110165 GO:1901135 GO:…	Carbohydrate metabolism Metabolism
fig|6666666.69013.peg.154	PE	MA	0.321	0.9998	39.4144	10.9075	-1.8534	scaffold00001	1004721	1005059	339	FIG00996334: hypothetical protein	- none -	P65014	142	2.84e-11
fig|6666666.69013.peg.155	PE	MA	0.45965	0.9998	20.6506	8.16209	-1.33917	scaffold00001	1005978	1005121	858	FIG01001832: hypothetical protein	- none -	A0R518	577	2.39e-72	[GO:0016491] oxidoreductase activity		GO:0003674 GO:0003824 GO:0008150 GO:0008152 GO:0055114
fig|6666666.69013.peg.156	PE	MA	0.2945	0.9998	20.9499	5.12	-2.03322	scaffold00001	1007535	1006108	1428	Ribosomal RNA small subunit methyltransferase B (EC 2.1.1.-)	- none -	P9WGX3	1012	1.27e-132	[GO:0006355] regulation of transcription, DNA-templated [GO:0005618] cell wall [GO:0005829] cytosol [GO:0003723] RNA binding [GO:0009383] rRNA (cytosine-C5-)-methyltransferase activity [GO:0070475] rRNA base methylation		GO:0000154 GO:0001510 GO:0003674 GO:0003676 GO:0003824 GO:0005488 GO:0005575 GO:0005622 GO:0005737 GO:0006139 GO:0006351 GO:0006364 GO:0006396 GO:0006725 GO:0006807 GO:0008150 GO:0008152 GO:0008168 GO:0008169 GO:0008173 GO:0008649 GO:0008757 GO:0009058 GO:0009059 GO:0009451 GO:0009889 GO:0009987 GO:0010467 GO:0010468 GO:0010556 GO:0016070 GO:0016072 GO:0016434 GO:0016740 GO:0016741 GO:0018130 GO:…
fig|6666666.69013.peg.157	PE	MA	0.58755	0.9998	16.2338	7.836	-1.05081	Chromosome	1008617	1007532	1086	Methionyl-tRNA formyltransferase (EC 2.1.2.9)	Translation initiation factors bacterial	C1B4K2	1472	0	[GO:0004479] methionyl-tRNA formyltransferase activity	[rop00670] One carbon pool by folate - Rhodococcus opacus B4 [rop00970] Aminoacyl-tRNA biosynthesis - Rhodococcus opacus B4	GO:0003674 GO:0003824 GO:0006139 GO:0006396 GO:0006399 GO:0006400 GO:0006412 GO:0006413 GO:0006464 GO:0006518 GO:0006725 GO:0006807 GO:0008033 GO:0008150 GO:0008152 GO:0009058 GO:0009059 GO:0009451 GO:0009987 GO:0010467 GO:0016070 GO:0016740 GO:0016741 GO:0016742 GO:0019538 GO:0019988 GO:0034470 GO:0034641 GO:0034645 GO:0034660 GO:0036211 GO:0043043 GO:0043170 GO:0043412 GO:0043603 GO:0043604 GO:…	Genetic Information Processing Metabolism Metabolism of cofactors and vitamins Translation
fig|6666666.69013.peg.158	PE	MA	0.2355	0.9998	10.9098	54.4109	2.31827	Chromosome	1008705	1008911	207	FIG00998610: hypothetical protein	- none -	C6BZQ4	64	2.10121	[GO:0008929] methylglyoxal synthase activity [GO:0019242] methylglyoxal biosynthetic process	[dsa00640] Propanoate metabolism - Desulfovibrio salexigens [dsa01100] Metabolic pathways - Desulfovibrio salexigens [dsa01120] Microbial metabolism in diverse environments - Desulfovibrio salexigens	GO:0003674 GO:0003824 GO:0006081 GO:0008150 GO:0008152 GO:0009058 GO:0009438 GO:0009987 GO:0016829 GO:0016835 GO:0016838 GO:0042180 GO:0042181 GO:0044237 GO:0044249 GO:0044281 GO:0044283 GO:0046184 GO:0071704 GO:1901576	Carbohydrate metabolism Metabolism
fig|6666666.69013.peg.159	PE	MA	0.67085	0.9998	8.64125	4.25073	-1.02353	Chromosome	1009949	1008972	978	possible lipase	- none -	P37957	122	1.6e-06	[GO:0005576] extracellular region [GO:0016042] lipid catabolic process [GO:0004806] triglyceride lipase activity [GO:0016298] lipase activity	[bsu01100] Metabolic pathways - Bacillus subtilis subsp. subtilis 168 [bsu00561] Glycerolipid metabolism - Bacillus subtilis subsp. subtilis 168	GO:0003674 GO:0003824 GO:0005575 GO:0006629 GO:0008150 GO:0008152 GO:0009056 GO:0016298 GO:0016787 GO:0016788 GO:0044238 GO:0052689 GO:0071704 GO:0110165 GO:1901575	Lipid metabolism Metabolism
fig|6666666.69013.peg.160	PE	MA	0.85855	0.9998	4.43932	3.5351	-0.328588	scaffold00001	1010704	1010048	657	Transcriptional regulator, PadR family	CBSS-1352.1.peg.856	P64589	149	1.51e-10
fig|6666666.69013.peg.161	PE	MA	0.57095	0.9998	8.45738	2.49903	-1.75884	scaffold00001	1012283	1010844	1440	Rifampin monooxygenase	- none -	L8EUQ6	855	2.49e-108	[GO:0071949] FAD binding [GO:0017000] antibiotic biosynthetic process [GO:0047670] anhydrotetracycline monooxygenase activity		GO:0000166 GO:0003674 GO:0003824 GO:0004497 GO:0005488 GO:0008150 GO:0008152 GO:0009058 GO:0009987 GO:0016491 GO:0016705 GO:0016709 GO:0016999 GO:0017144 GO:0036094 GO:0043167 GO:0043168 GO:0044237 GO:0044249 GO:0048037 GO:0050660 GO:0050662 GO:0055114 GO:0097159 GO:1901265 GO:1901363
fig|6666666.69013.peg.162	PE	MA	0.6963	0.9998	12.4831	7.66956	-0.702761	Chromosome	1013137	1012442	696	Helicase PriA essential for oriC/DnaA-independent DNA replication	- none -	Q9CCQ3	442	1.41e-49	[GO:0003677] DNA binding [GO:0005524] ATP binding [GO:1990077] primosome complex [GO:0008270] zinc ion binding [GO:0003678] DNA helicase activity [GO:0006268] DNA unwinding involved in DNA replication [GO:0006269] DNA replication, synthesis of RNA primer	[mle03440] Homologous recombination - Mycobacterium leprae TN	GO:0000166 GO:0003674 GO:0003676 GO:0003824 GO:0004386 GO:0005488 GO:0005575 GO:0005622 GO:0005657 GO:0005694 GO:0006139 GO:0006259 GO:0006260 GO:0006261 GO:0006725 GO:0006807 GO:0006996 GO:0008094 GO:0008144 GO:0008150 GO:0008152 GO:0009058 GO:0009059 GO:0009987 GO:0016043 GO:0016070 GO:0016462 GO:0016787 GO:0016817 GO:0016818 GO:0016887 GO:0017076 GO:0017111 GO:0018130 GO:0019438 GO:0030554 GO:…	Genetic Information Processing Replication and repair
fig|6666666.69013.peg.163	PE	MA	0.95785	0.9998	35.3061	35.9983	0.0280113	Chromosome	1015779	1014604	1176	S-adenosylmethionine synthetase (EC 2.5.1.6)	Methionine Biosynthesis, Methionine Degradation	C1B4J7	2027	0	[GO:0005524] ATP binding [GO:0005737] cytoplasm [GO:0006730] one-carbon metabolic process [GO:0006556] S-adenosylmethionine biosynthetic process [GO:0000287] magnesium ion binding [GO:0004478] methionine adenosyltransferase activity	[rop01100] Metabolic pathways - Rhodococcus opacus B4 [rop00270] Cysteine and methionine metabolism - Rhodococcus opacus B4 [rop01110] Biosynthesis of secondary metabolites - Rhodococcus opacus B4 [rop01230] Biosynthesis of amino acids - Rhodococcus opacus B4	GO:0000166 GO:0003674 GO:0003824 GO:0005488 GO:0005575 GO:0005622 GO:0006732 GO:0006790 GO:0008144 GO:0008150 GO:0008152 GO:0009058 GO:0009108 GO:0009987 GO:0016740 GO:0016765 GO:0017076 GO:0017144 GO:0030554 GO:0032553 GO:0032555 GO:0032559 GO:0035639 GO:0036094 GO:0043167 GO:0043168 GO:0043169 GO:0044237 GO:0044249 GO:0044272 GO:0044281 GO:0046500 GO:0046872 GO:0051186 GO:0051188 GO:0071704 GO:…	Amino acid metabolism Metabolism
fig|6666666.69013.peg.163	PE	MA	0.87855	0.9998	48.1247	56.3826	0.228472	scaffold00001	1015779	1014604	1176	S-adenosylmethionine synthetase (EC 2.5.1.6)	Methionine Biosynthesis, Methionine Degradation	C1B4J7	2027	0	[GO:0005524] ATP binding [GO:0005737] cytoplasm [GO:0006730] one-carbon metabolic process [GO:0006556] S-adenosylmethionine biosynthetic process [GO:0000287] magnesium ion binding [GO:0004478] methionine adenosyltransferase activity	[rop01100] Metabolic pathways - Rhodococcus opacus B4 [rop00270] Cysteine and methionine metabolism - Rhodococcus opacus B4 [rop01110] Biosynthesis of secondary metabolites - Rhodococcus opacus B4 [rop01230] Biosynthesis of amino acids - Rhodococcus opacus B4	GO:0000166 GO:0003674 GO:0003824 GO:0005488 GO:0005575 GO:0005622 GO:0006732 GO:0006790 GO:0008144 GO:0008150 GO:0008152 GO:0009058 GO:0009108 GO:0009987 GO:0016740 GO:0016765 GO:0017076 GO:0017144 GO:0030554 GO:0032553 GO:0032555 GO:0032559 GO:0035639 GO:0036094 GO:0043167 GO:0043168 GO:0043169 GO:0044237 GO:0044249 GO:0044272 GO:0044281 GO:0046500 GO:0046872 GO:0051186 GO:0051188 GO:0071704 GO:…	Amino acid metabolism Metabolism
fig|6666666.69013.peg.164	PE	MA	0.4055	0.9998	66.6451	29.0527	-1.19783	Chromosome	1017255	1015951	1305	Phosphopantothenoylcysteine decarboxylase (EC 4.1.1.36) / Phosphopantothenoylcysteine synthetase (EC 6.3.2.5)	Coenzyme A Biosynthesis, Coenzyme A Biosynthesis	P9WNZ1	1375	0	[GO:0005886] plasma membrane [GO:0010181] FMN binding [GO:0046872] metal ion binding [GO:0004632] phosphopantothenate--cysteine ligase activity [GO:0004633] phosphopantothenoylcysteine decarboxylase activity [GO:0015937] coenzyme A biosynthetic process [GO:0015941] pantothenate catabolic process	[mtu01100] Metabolic pathways - Mycobacterium tuberculosis H37Rv [mtu00770] Pantothenate and CoA biosynthesis - Mycobacterium tuberculosis H37Rv	GO:0000166 GO:0003674 GO:0003824 GO:0005488 GO:0005575 GO:0006082 GO:0006139 GO:0006163 GO:0006164 GO:0006575 GO:0006725 GO:0006732 GO:0006753 GO:0006766 GO:0006767 GO:0006793 GO:0006796 GO:0006807 GO:0008150 GO:0008152 GO:0009056 GO:0009058 GO:0009108 GO:0009109 GO:0009111 GO:0009117 GO:0009150 GO:0009152 GO:0009165 GO:0009259 GO:0009260 GO:0009987 GO:0015936 GO:0015939 GO:0016020 GO:0016054 GO:…	Metabolism Metabolism of cofactors and vitamins
fig|6666666.69013.peg.165	PE	MA	0.48675	0.9998	65.8005	141.191	1.10148	Chromosome	1017575	1017270	306	DNA-directed RNA polymerase omega subunit (EC 2.7.7.6)	CBSS-176299.4.peg.1292, RNA polymerase bacterial	Q0S0L6	453	6.45e-59	[GO:0003677] DNA binding [GO:0006351] transcription, DNA-templated [GO:0003899] DNA-directed 5'-3' RNA polymerase activity	[rha03020] RNA polymerase - Rhodococcus jostii	GO:0003674 GO:0003676 GO:0003824 GO:0005488 GO:0006139 GO:0006725 GO:0006807 GO:0008150 GO:0008152 GO:0009058 GO:0009059 GO:0009987 GO:0010467 GO:0016070 GO:0016740 GO:0016772 GO:0016779 GO:0018130 GO:0019438 GO:0032774 GO:0034062 GO:0034641 GO:0034645 GO:0034654 GO:0043170 GO:0044237 GO:0044238 GO:0044249 GO:0044260 GO:0044271 GO:0046483 GO:0071704 GO:0090304 GO:0097159 GO:0097659 GO:0097747 GO:…	Genetic Information Processing Transcription
fig|6666666.69013.peg.166	PE	MA	0.79935	0.9998	48.4065	63.1553	0.383703	Chromosome	1018144	1017617	528	Guanylate kinase (EC 2.7.4.8)	Purine conversions	Q0S0L7	885	4.78e-122	[GO:0005524] ATP binding [GO:0005737] cytoplasm [GO:0004385] guanylate kinase activity	[rha01100] Metabolic pathways - Rhodococcus jostii [rha00230] Purine metabolism - Rhodococcus jostii	GO:0000166 GO:0003674 GO:0003824 GO:0005488 GO:0005575 GO:0005622 GO:0006139 GO:0006163 GO:0006725 GO:0006753 GO:0006793 GO:0006796 GO:0006807 GO:0008144 GO:0008150 GO:0008152 GO:0009058 GO:0009116 GO:0009117 GO:0009119 GO:0009123 GO:0009126 GO:0009132 GO:0009135 GO:0009150 GO:0009161 GO:0009165 GO:0009167 GO:0009179 GO:0009185 GO:0009259 GO:0009987 GO:0016301 GO:0016310 GO:0016740 GO:0016772 GO:…	Metabolism Nucleotide metabolism
fig|6666666.69013.peg.167	PE	MA	0.2759	0.9998	18.4089	172.533	3.2284	Chromosome	1018569	1018249	321	integration host factor	- none -	Q6AF82	96	0.000337947	[GO:0005524] ATP binding [GO:0005737] cytoplasm [GO:0004385] guanylate kinase activity	[lxx01100] Metabolic pathways - Leifsonia xyli subsp. xyli CTCB07 [lxx00230] Purine metabolism - Leifsonia xyli subsp. xyli CTCB07	GO:0000166 GO:0003674 GO:0003824 GO:0005488 GO:0005575 GO:0005622 GO:0006139 GO:0006163 GO:0006725 GO:0006753 GO:0006793 GO:0006796 GO:0006807 GO:0008144 GO:0008150 GO:0008152 GO:0009058 GO:0009116 GO:0009117 GO:0009119 GO:0009123 GO:0009126 GO:0009132 GO:0009135 GO:0009150 GO:0009161 GO:0009165 GO:0009167 GO:0009179 GO:0009185 GO:0009259 GO:0009987 GO:0016301 GO:0016310 GO:0016740 GO:0016772 GO:…	Metabolism Nucleotide metabolism
fig|6666666.69013.peg.168	PE	MA	0.33685	0.9998	29.0212	5.16013	-2.49163	Chromosome	1019535	1018696	840	Orotidine 5'-phosphate decarboxylase (EC 4.1.1.23)	De Novo Pyrimidine Synthesis, Riboflavin synthesis cluster	Q8NQ40	712	6.78e-93	[GO:0044205] 'de novo' UMP biosynthetic process [GO:0006207] 'de novo' pyrimidine nucleobase biosynthetic process [GO:0004590] orotidine-5'-phosphate decarboxylase activity	[cgb01100] Metabolic pathways - Corynebacterium glutamicum ATCC 13032 (Bielefeld) [cgb00240] Pyrimidine metabolism - Corynebacterium glutamicum ATCC 13032 (Bielefeld)	GO:0003674 GO:0003824 GO:0006139 GO:0006206 GO:0006220 GO:0006221 GO:0006222 GO:0006725 GO:0006753 GO:0006793 GO:0006796 GO:0006807 GO:0008150 GO:0008152 GO:0009058 GO:0009112 GO:0009117 GO:0009123 GO:0009124 GO:0009129 GO:0009130 GO:0009156 GO:0009161 GO:0009165 GO:0009173 GO:0009174 GO:0009218 GO:0009220 GO:0009259 GO:0009260 GO:0009987 GO:0016829 GO:0016830 GO:0016831 GO:0018130 GO:0019438 GO:…	Metabolism Nucleotide metabolism
fig|6666666.69013.peg.169	PE	MA	0.5553	0.9998	37.7548	18.9368	-0.995468	Chromosome	1022900	1019532	3369	Carbamoyl-phosphate synthase large chain (EC 6.3.5.5)	De Novo Pyrimidine Synthesis, Macromolecular synthesis operon	A4TBY6	4716	0	[GO:0005524] ATP binding [GO:0046872] metal ion binding [GO:0044205] 'de novo' UMP biosynthetic process [GO:0006526] arginine biosynthetic process [GO:0004088] carbamoyl-phosphate synthase (glutamine-hydrolyzing) activity	[mgi00240] Pyrimidine metabolism - Mycolicibacterium gilvum PYR-GCK [mgi00250] Alanine, aspartate and glutamate metabolism - Mycolicibacterium gilvum PYR-GCK [mgi01100] Metabolic pathways - Mycolicibacterium gilvum PYR-GCK	GO:0000166 GO:0003674 GO:0003824 GO:0005488 GO:0006082 GO:0006139 GO:0006220 GO:0006221 GO:0006222 GO:0006520 GO:0006525 GO:0006725 GO:0006753 GO:0006793 GO:0006796 GO:0006807 GO:0008144 GO:0008150 GO:0008152 GO:0008652 GO:0009058 GO:0009064 GO:0009084 GO:0009117 GO:0009123 GO:0009124 GO:0009129 GO:0009130 GO:0009156 GO:0009161 GO:0009165 GO:0009173 GO:0009174 GO:0009218 GO:0009220 GO:0009259 GO:…	Amino acid metabolism Metabolism Nucleotide metabolism
fig|6666666.69013.peg.170	PE	MA	0.46385	0.9998	40.0738	20.2456	-0.985051	Chromosome	1024060	1022900	1161	Carbamoyl-phosphate synthase small chain (EC 6.3.5.5)	De Novo Pyrimidine Synthesis, Macromolecular synthesis operon	Q741H2	1544	0	[GO:0005524] ATP binding [GO:0044205] 'de novo' UMP biosynthetic process [GO:0006207] 'de novo' pyrimidine nucleobase biosynthetic process [GO:0006541] glutamine metabolic process [GO:0006526] arginine biosynthetic process [GO:0004088] carbamoyl-phosphate synthase (glutamine-hydrolyzing) activity	[mpa01100] Metabolic pathways - Mycobacterium avium subsp. paratuberculosis K-10 [mpa00240] Pyrimidine metabolism - Mycobacterium avium subsp. paratuberculosis K-10 [mpa00250] Alanine, aspartate and glutamate metabolism - Mycobacterium avium subsp. paratuberculosis K-10	GO:0000166 GO:0003674 GO:0003824 GO:0005488 GO:0006082 GO:0006139 GO:0006206 GO:0006220 GO:0006221 GO:0006222 GO:0006520 GO:0006525 GO:0006725 GO:0006753 GO:0006793 GO:0006796 GO:0006807 GO:0008144 GO:0008150 GO:0008152 GO:0008652 GO:0009058 GO:0009064 GO:0009084 GO:0009112 GO:0009117 GO:0009123 GO:0009124 GO:0009129 GO:0009130 GO:0009156 GO:0009161 GO:0009165 GO:0009173 GO:0009174 GO:0009218 GO:…	Amino acid metabolism Metabolism Nucleotide metabolism
fig|6666666.69013.peg.171	PE	MA	0.47945	0.9998	18.4861	35.6146	0.946028	scaffold00001	1024623	1024057	567	FIG01000125: hypothetical protein	- none -	Q8U9K1	77	0.451441	[GO:0003677] DNA binding [GO:0006355] regulation of transcription, DNA-templated [GO:0005737] cytoplasm		GO:0003674 GO:0003676 GO:0005488 GO:0005575 GO:0005622 GO:0006139 GO:0006351 GO:0006725 GO:0006807 GO:0008150 GO:0008152 GO:0009058 GO:0009059 GO:0009889 GO:0009987 GO:0010467 GO:0010468 GO:0010556 GO:0016070 GO:0018130 GO:0019219 GO:0019222 GO:0019438 GO:0031323 GO:0031326 GO:0032774 GO:0034641 GO:0034645 GO:0034654 GO:0043170 GO:0044237 GO:0044238 GO:0044249 GO:0044260 GO:0044271 GO:0046483 GO:…
fig|6666666.69013.peg.172	PE	MA	0.88895	0.9998	22.6906	25.7304	0.181379	Chromosome	1025963	1024620	1344	Dihydroorotase (EC 3.5.2.3)	De Novo Pyrimidine Synthesis, Zinc regulated enzymes	P9WHL3	1610	0	[GO:0008270] zinc ion binding [GO:0004151] dihydroorotase activity [GO:0044205] 'de novo' UMP biosynthetic process	[mtu01100] Metabolic pathways - Mycobacterium tuberculosis H37Rv [mtu00240] Pyrimidine metabolism - Mycobacterium tuberculosis H37Rv	GO:0003674 GO:0003824 GO:0005488 GO:0006139 GO:0006220 GO:0006221 GO:0006222 GO:0006725 GO:0006753 GO:0006793 GO:0006796 GO:0006807 GO:0008150 GO:0008152 GO:0009058 GO:0009117 GO:0009123 GO:0009124 GO:0009129 GO:0009130 GO:0009156 GO:0009161 GO:0009165 GO:0009173 GO:0009174 GO:0009218 GO:0009220 GO:0009259 GO:0009260 GO:0009987 GO:0016787 GO:0016810 GO:0016812 GO:0018130 GO:0019438 GO:0019637 GO:…	Metabolism Nucleotide metabolism
fig|6666666.69013.peg.173	PE	MA	0.54525	0.9998	28.725	14.2812	-1.00819	Chromosome	1026904	1025960	945	Aspartate carbamoyltransferase (EC 2.1.3.2)	De Novo Pyrimidine Synthesis	Q0S0M4	1431	0	[GO:0044205] 'de novo' UMP biosynthetic process [GO:0006207] 'de novo' pyrimidine nucleobase biosynthetic process [GO:0006520] cellular amino acid metabolic process [GO:0016597] amino acid binding [GO:0004070] aspartate carbamoyltransferase activity	[rha01100] Metabolic pathways - Rhodococcus jostii [rha00240] Pyrimidine metabolism - Rhodococcus jostii [rha00250] Alanine, aspartate and glutamate metabolism - Rhodococcus jostii	GO:0003674 GO:0003824 GO:0005488 GO:0006082 GO:0006139 GO:0006206 GO:0006220 GO:0006221 GO:0006222 GO:0006725 GO:0006753 GO:0006793 GO:0006796 GO:0006807 GO:0008150 GO:0008152 GO:0009058 GO:0009112 GO:0009117 GO:0009123 GO:0009124 GO:0009129 GO:0009130 GO:0009156 GO:0009161 GO:0009165 GO:0009173 GO:0009174 GO:0009218 GO:0009220 GO:0009259 GO:0009260 GO:0009987 GO:0016740 GO:0016741 GO:0016743 GO:…	Amino acid metabolism Metabolism Nucleotide metabolism
fig|6666666.69013.peg.174	PE	MA	0.05565	0.9998	25.0034	267.002	3.41665	Chromosome	1027534	1026905	630	Uracil phosphoribosyltransferase (EC 2.4.2.9) / Pyrimidine operon regulatory protein PyrR	De Novo Pyrimidine Synthesis, De Novo Pyrimidine Synthesis, pyrimidine conversions	Q741H6	615	1.54e-80	[GO:0006355] regulation of transcription, DNA-templated [GO:0004845] uracil phosphoribosyltransferase activity [GO:0009116] nucleoside metabolic process	[mpa01100] Metabolic pathways - Mycobacterium avium subsp. paratuberculosis K-10 [mpa00240] Pyrimidine metabolism - Mycobacterium avium subsp. paratuberculosis K-10	GO:0003674 GO:0003824 GO:0006139 GO:0006351 GO:0006725 GO:0006807 GO:0008150 GO:0008152 GO:0009058 GO:0009059 GO:0009889 GO:0009987 GO:0010467 GO:0010468 GO:0010556 GO:0016070 GO:0016740 GO:0016757 GO:0016763 GO:0018130 GO:0019219 GO:0019222 GO:0019438 GO:0031323 GO:0031326 GO:0032774 GO:0034641 GO:0034645 GO:0034654 GO:0043170 GO:0044237 GO:0044238 GO:0044249 GO:0044260 GO:0044271 GO:0044281 GO:…	Metabolism Nucleotide metabolism
fig|6666666.69013.peg.175	PE	MA	0.94645	0.9998	13.4756	14.5357	0.109251	scaffold00001	1028184	1027675	510	Transcription termination protein NusB	Riboflavin synthesis cluster, Transcription factors bacterial	Q0S0M6	599	4.69e-79	[GO:0006353] DNA-templated transcription, termination [GO:0003723] RNA binding [GO:0031564] transcription antitermination		GO:0003674 GO:0003676 GO:0005488 GO:0006139 GO:0006351 GO:0006353 GO:0006355 GO:0006725 GO:0006807 GO:0008150 GO:0008152 GO:0009058 GO:0009059 GO:0009889 GO:0009987 GO:0010467 GO:0010468 GO:0010556 GO:0016043 GO:0016070 GO:0018130 GO:0019219 GO:0019222 GO:0019438 GO:0022411 GO:0031323 GO:0031326 GO:0031554 GO:0032774 GO:0032984 GO:0034641 GO:0034645 GO:0034654 GO:0043170 GO:0043244 GO:0043933 GO:…
fig|6666666.69013.peg.176	PE	MA	0.45325	0.9998	32.7393	72.6442	1.14982	scaffold00001	1028748	1028185	564	Translation elongation factor P	Translation elongation factors bacterial	C1B4I4	976	6.53e-136	[GO:0005737] cytoplasm [GO:0003746] translation elongation factor activity		GO:0003674 GO:0003676 GO:0003723 GO:0005488 GO:0005575 GO:0005622 GO:0006412 GO:0006414 GO:0006417 GO:0006518 GO:0006807 GO:0008135 GO:0008150 GO:0008152 GO:0009058 GO:0009059 GO:0009889 GO:0009987 GO:0010467 GO:0010468 GO:0010556 GO:0010608 GO:0019222 GO:0019538 GO:0031323 GO:0031326 GO:0032268 GO:0034248 GO:0034641 GO:0034645 GO:0043043 GO:0043170 GO:0043603 GO:0043604 GO:0044237 GO:0044238 GO:…
fig|6666666.69013.peg.177	PE	MA	0.24265	0.9998	46.1832	14.5612	-1.66524	scaffold00001	1029886	1028783	1104	Aminopeptidase YpdF (MP-, MA-, MS-, AP-, NP- specific)	Protein degradation	P54518	391	1.11e-42	[GO:0016787] hydrolase activity [GO:0046872] metal ion binding		GO:0003674 GO:0003824 GO:0005488 GO:0043167 GO:0043169
fig|6666666.69013.peg.178	PE	MA	0.8051	0.9998	1.77312	1.40481	-0.335915	scaffold00001	1030022	1030765	744	PROBABLE CONSERVED TRANSMEMBRANE PROTEIN	- none -
fig|6666666.69013.peg.178	PE	MA	0.11945	0.9998	83.8414	645.67	2.94506	scaffold00001	1030022	1030765	744	PROBABLE CONSERVED TRANSMEMBRANE PROTEIN	- none -
fig|6666666.69013.peg.179	PE	MA	0.45945	0.9998	41.9146	19.0288	-1.13927	Chromosome	1032045	1030864	1182	3-dehydroquinate synthase (EC 4.2.3.4)	Chorismate Synthesis, Common Pathway For Synthesis of Aromatic Compounds (DAHP synthase to chorismate)	C1B4I1	1705	0	[GO:0005737] cytoplasm [GO:0046872] metal ion binding [GO:0000166] nucleotide binding [GO:0009073] aromatic amino acid family biosynthetic process [GO:0009423] chorismate biosynthetic process [GO:0003856] 3-dehydroquinate synthase activity	[rop01100] Metabolic pathways - Rhodococcus opacus B4 [rop01110] Biosynthesis of secondary metabolites - Rhodococcus opacus B4 [rop01230] Biosynthesis of amino acids - Rhodococcus opacus B4 [rop00400] Phenylalanine, tyrosine and tryptophan biosynthesis - Rhodococcus opacus B4 [rop01130] Biosynthesis of antibiotics - Rhodococcus opacus B4	GO:0003674 GO:0003824 GO:0005488 GO:0005575 GO:0005622 GO:0006082 GO:0006520 GO:0006725 GO:0006807 GO:0008150 GO:0008152 GO:0008652 GO:0009058 GO:0009072 GO:0009987 GO:0016053 GO:0016829 GO:0016835 GO:0016838 GO:0019438 GO:0019752 GO:0036094 GO:0043167 GO:0043169 GO:0043436 GO:0043648 GO:0043650 GO:0044237 GO:0044238 GO:0044249 GO:0044281 GO:0044283 GO:0046394 GO:0046417 GO:0071704 GO:0097159 GO:…	Amino acid metabolism Metabolism
fig|6666666.69013.peg.180	PE	MA	0.47795	0.9998	30.4285	11.401	-1.41626	Chromosome	1032548	1032042	507	Shikimate kinase I (EC 2.7.1.71)	Chorismate Synthesis, Common Pathway For Synthesis of Aromatic Compounds (DAHP synthase to chorismate)	Q0S0N1	767	1.06e-104	[GO:0005524] ATP binding [GO:0005737] cytoplasm [GO:0000287] magnesium ion binding [GO:0004765] shikimate kinase activity [GO:0009073] aromatic amino acid family biosynthetic process [GO:0009423] chorismate biosynthetic process	[rha01100] Metabolic pathways - Rhodococcus jostii [rha01110] Biosynthesis of secondary metabolites - Rhodococcus jostii [rha01130] Biosynthesis of antibiotics - Rhodococcus jostii [rha01230] Biosynthesis of amino acids - Rhodococcus jostii [rha00400] Phenylalanine, tyrosine and tryptophan biosynthesis - Rhodococcus jostii	GO:0000166 GO:0003674 GO:0003824 GO:0005488 GO:0005575 GO:0005622 GO:0006082 GO:0006520 GO:0006725 GO:0006793 GO:0006796 GO:0006807 GO:0008144 GO:0008150 GO:0008152 GO:0008652 GO:0009058 GO:0009072 GO:0009987 GO:0016053 GO:0016301 GO:0016310 GO:0016740 GO:0016772 GO:0016773 GO:0017076 GO:0019438 GO:0019752 GO:0030554 GO:0032553 GO:0032555 GO:0032559 GO:0035639 GO:0036094 GO:0043167 GO:0043168 GO:…	Amino acid metabolism Metabolism
fig|6666666.69013.peg.181	PE	MA	0.4685	0.9998	50.1881	24.1184	-1.05721	Chromosome	1033774	1032587	1188	Chorismate synthase (EC 4.2.3.5)	Chorismate Synthesis, Common Pathway For Synthesis of Aromatic Compounds (DAHP synthase to chorismate)	Q0S0N2	1545	0	[GO:0009073] aromatic amino acid family biosynthetic process [GO:0009423] chorismate biosynthetic process [GO:0004107] chorismate synthase activity	[rha01100] Metabolic pathways - Rhodococcus jostii [rha01110] Biosynthesis of secondary metabolites - Rhodococcus jostii [rha01130] Biosynthesis of antibiotics - Rhodococcus jostii [rha01230] Biosynthesis of amino acids - Rhodococcus jostii [rha00400] Phenylalanine, tyrosine and tryptophan biosynthesis - Rhodococcus jostii	GO:0003674 GO:0003824 GO:0006082 GO:0006520 GO:0006725 GO:0006807 GO:0008150 GO:0008152 GO:0008652 GO:0009058 GO:0009072 GO:0009987 GO:0016053 GO:0016829 GO:0016835 GO:0016838 GO:0019438 GO:0019752 GO:0043436 GO:0043648 GO:0043650 GO:0044237 GO:0044238 GO:0044249 GO:0044281 GO:0044283 GO:0046394 GO:0046417 GO:0071704 GO:1901360 GO:1901362 GO:1901564 GO:1901566 GO:1901576	Amino acid metabolism Metabolism
fig|6666666.69013.peg.182	PE	MA	0.26255	0.9998	14.5756	1.38248	-3.39822	scaffold00001	1034491	1033850	642	putative type IV peptidase	- none -
fig|6666666.69013.peg.183	PE	MA	0.4	0.9998	36.7061	13.7825	-1.41318	Chromosome	1035356	1034544	813	Shikimate 5-dehydrogenase I alpha (EC 1.1.1.25)	Chorismate Synthesis, Cluster containing Alanyl-tRNA synthetase, Common Pathway For Synthesis of Aromatic Compounds (DAHP synthase to chorismate)	Q5AME2	221	8.4e-19	[GO:0005524] ATP binding [GO:0005737] cytoplasm [GO:0046872] metal ion binding [GO:0004764] shikimate 3-dehydrogenase (NADP+) activity [GO:0004765] shikimate kinase activity [GO:0003866] 3-phosphoshikimate 1-carboxyvinyltransferase activity [GO:0009073] aromatic amino acid family biosynthetic process [GO:0009423] chorismate biosynthetic process [GO:0003855] 3-dehydroquinate dehydratase activity […	[cal00400] Phenylalanine, tyrosine and tryptophan biosynthesis - Candida albicans [cal01100] Metabolic pathways - Candida albicans [cal01110] Biosynthesis of secondary metabolites - Candida albicans [cal01130] Biosynthesis of antibiotics - Candida albicans [cal01230] Biosynthesis of amino acids - Candida albicans	GO:0000166 GO:0003674 GO:0003824 GO:0005488 GO:0005575 GO:0005622 GO:0006082 GO:0006520 GO:0006725 GO:0006793 GO:0006796 GO:0006807 GO:0008144 GO:0008150 GO:0008152 GO:0008652 GO:0009058 GO:0009072 GO:0009987 GO:0016053 GO:0016301 GO:0016310 GO:0016491 GO:0016614 GO:0016616 GO:0016740 GO:0016765 GO:0016772 GO:0016773 GO:0016829 GO:0016835 GO:0016836 GO:0016838 GO:0017076 GO:0019438 GO:0019752 GO:…	Amino acid metabolism Metabolism
fig|6666666.69013.peg.184	PE	MA	0.8661	0.9998	48.625	58.2699	0.261053	scaffold00001	1037088	1035361	1728	FIG004453: protein YceG like	Cluster containing Alanyl-tRNA synthetase	P44720	238	2.26e-20	[GO:0005887] integral component of plasma membrane [GO:0016829] lyase activity [GO:0071555] cell wall organization [GO:0009252] peptidoglycan biosynthetic process [GO:0008932] lytic endotransglycosylase activity		GO:0000270 GO:0003674 GO:0003824 GO:0005575 GO:0005886 GO:0006022 GO:0006023 GO:0006024 GO:0006807 GO:0008150 GO:0008152 GO:0008933 GO:0009058 GO:0009059 GO:0009273 GO:0009987 GO:0016020 GO:0016021 GO:0016043 GO:0016740 GO:0016757 GO:0030203 GO:0031224 GO:0031226 GO:0034645 GO:0042546 GO:0043170 GO:0044036 GO:0044038 GO:0044085 GO:0044237 GO:0044249 GO:0044260 GO:0045229 GO:0061783 GO:0070589 GO:…
fig|6666666.69013.peg.185	PE	MA	0.74625	0.9998	72.523	53.956	-0.426655	scaffold00001	1037077	1037616	540	hypothetical protein	- none -	Q0S0N6	620	5.73e-82	[GO:0005737] cytoplasm [GO:0004518] nuclease activity [GO:0000967] rRNA 5'-end processing		GO:0000966 GO:0003674 GO:0003824 GO:0005575 GO:0005622 GO:0006139 GO:0006364 GO:0006396 GO:0006725 GO:0006807 GO:0008150 GO:0008152 GO:0009987 GO:0010467 GO:0016070 GO:0016072 GO:0016787 GO:0016788 GO:0022613 GO:0034470 GO:0034471 GO:0034641 GO:0034660 GO:0042254 GO:0043170 GO:0044085 GO:0044237 GO:0044238 GO:0046483 GO:0071704 GO:0071840 GO:0090304 GO:0090305 GO:0110165 GO:1901360
fig|6666666.69013.peg.186	PE	MA	0.8423	0.9998	73.4577	98.1694	0.41836	Chromosome	1040296	1037624	2673	Alanyl-tRNA synthetase (EC 6.1.1.7)	Cluster containing Alanyl-tRNA synthetase, tRNA aminoacylation, Ala	Q0S0N7	4374	0	[GO:0005524] ATP binding [GO:0000049] tRNA binding [GO:0008270] zinc ion binding [GO:0005737] cytoplasm [GO:0004813] alanine-tRNA ligase activity [GO:0006419] alanyl-tRNA aminoacylation	[rha00970] Aminoacyl-tRNA biosynthesis - Rhodococcus jostii	GO:0000166 GO:0003674 GO:0003676 GO:0003723 GO:0003824 GO:0004812 GO:0005488 GO:0005575 GO:0005622 GO:0006082 GO:0006139 GO:0006399 GO:0006412 GO:0006418 GO:0006518 GO:0006520 GO:0006725 GO:0006807 GO:0008144 GO:0008150 GO:0008152 GO:0009058 GO:0009059 GO:0009987 GO:0010467 GO:0016070 GO:0016874 GO:0016875 GO:0017076 GO:0019538 GO:0019752 GO:0030554 GO:0032553 GO:0032555 GO:0032559 GO:0034641 GO:…	Genetic Information Processing Translation
fig|6666666.69013.peg.187	PE	MA	0.2012	0.9998	1159.26	4703.85	2.02064	scaffold00001	1040285	1040428	144	hypothetical protein	- none -	Q0JJZ6	61	2.14985	[GO:0034707] chloride channel complex [GO:0005254] chloride channel activity		GO:0003674 GO:0005215 GO:0005216 GO:0005253 GO:0005575 GO:0006810 GO:0006811 GO:0006820 GO:0006821 GO:0008150 GO:0008509 GO:0015075 GO:0015103 GO:0015108 GO:0015267 GO:0015318 GO:0015698 GO:0016020 GO:0016021 GO:0022803 GO:0022857 GO:0031224 GO:0032991 GO:0034220 GO:0034702 GO:0051179 GO:0051234 GO:0055085 GO:0098656 GO:0098660 GO:0098661 GO:0098796 GO:0110165 GO:1902476 GO:1902495 GO:1990351
fig|6666666.69013.peg.188	PE	MA	0.3723	0.9998	28.096	9.673	-1.53833	scaffold00001	1041853	1040420	1434	ATPase, AAA family	- none -	P9WQN1	1290	8e-175	[GO:0003677] DNA binding [GO:0005524] ATP binding [GO:0008047] enzyme activator activity [GO:0006282] regulation of DNA repair [GO:0006261] DNA-dependent DNA replication		GO:0000166 GO:0003674 GO:0003676 GO:0003824 GO:0005488 GO:0006139 GO:0006259 GO:0006260 GO:0006281 GO:0006725 GO:0006807 GO:0006950 GO:0006974 GO:0008144 GO:0008150 GO:0008152 GO:0009058 GO:0009059 GO:0009987 GO:0017076 GO:0019219 GO:0019222 GO:0030234 GO:0030554 GO:0031323 GO:0032553 GO:0032555 GO:0032559 GO:0033554 GO:0034641 GO:0034645 GO:0035639 GO:0036094 GO:0043085 GO:0043167 GO:0043168 GO:…
fig|6666666.69013.peg.189	PE	MA	0.53905	0.9998	91.6816	46.5876	-0.976686	scaffold00001	1043083	1041908	1176	FIG00995901: hypothetical protein	- none -	P58720	99	0.00537246	[GO:0005886] plasma membrane [GO:0016021] integral component of membrane [GO:0009276] Gram-negative-bacterium-type cell wall		GO:0005575 GO:0005618 GO:0009274 GO:0016020 GO:0030312 GO:0030313 GO:0031224 GO:0031975 GO:0071944 GO:0110165
fig|6666666.69013.peg.190	PE	MA	0.48755	0.9998	44.8853	20.2286	-1.14985	scaffold00001	1044099	1043149	951	Protein containing transglutaminase-like domain, putative cysteine protease	- none -	P0A5G6	920	2.77e-123
fig|6666666.69013.peg.191	PE	MA	0.54845	0.9998	41.1509	19.0012	-1.11483	scaffold00001	1046675	1044096	2580	Protein containing domains DUF404, DUF407, DUF403	- none -	P59974	1680	0
fig|6666666.69013.peg.192	PE	MA	0.64355	0.9998	38.2865	21.4323	-0.837049	scaffold00001	1047628	1046672	957	putative integral membrane protein	- none -	B8GH05	70	8.54793	[GO:0016787] hydrolase activity		GO:0003674 GO:0003824
fig|6666666.69013.peg.193	PE	MA	0.76025	0.9998	37.9713	52.2425	0.460315	Chromosome	1049522	1047714	1809	Aspartyl-tRNA synthetase (EC 6.1.1.12) @ Aspartyl-tRNA(Asn) synthetase (EC 6.1.1.23)	tRNA aminoacylation, Asp and Asn, tRNA aminoacylation, Asp and Asn	C1B4G8	2904	0	[GO:0005524] ATP binding [GO:0005737] cytoplasm [GO:0003676] nucleic acid binding [GO:0004815] aspartate-tRNA ligase activity [GO:0050560] aspartate-tRNA(Asn) ligase activity [GO:0006422] aspartyl-tRNA aminoacylation	[rop00970] Aminoacyl-tRNA biosynthesis - Rhodococcus opacus B4	GO:0000166 GO:0003674 GO:0003824 GO:0004812 GO:0005488 GO:0005575 GO:0005622 GO:0006082 GO:0006139 GO:0006399 GO:0006412 GO:0006418 GO:0006518 GO:0006520 GO:0006725 GO:0006807 GO:0008144 GO:0008150 GO:0008152 GO:0009058 GO:0009059 GO:0009987 GO:0010467 GO:0016070 GO:0016874 GO:0016875 GO:0017076 GO:0019538 GO:0019752 GO:0030554 GO:0032553 GO:0032555 GO:0032559 GO:0034641 GO:0034645 GO:0034660 GO:…	Genetic Information Processing Translation
fig|6666666.69013.peg.194	PE	MA	0.48365	0.9998	24.5405	15.1653	-0.694391	scaffold00001	1049667	1050593	927	YpfJ protein, zinc metalloprotease superfamily	Broadly distributed proteins not in subsystems	P65020	715	1.29e-92	[GO:0016021] integral component of membrane		GO:0005575 GO:0016020 GO:0031224 GO:0110165
fig|6666666.69013.peg.194	PE	MA	0.6915	0.9998	70.9083	108.717	0.616551	scaffold00001	1049667	1050593	927	YpfJ protein, zinc metalloprotease superfamily	Broadly distributed proteins not in subsystems	P65020	715	1.29e-92	[GO:0016021] integral component of membrane		GO:0005575 GO:0016020 GO:0031224 GO:0110165
fig|6666666.69013.peg.195	PE	MA	0.59155	0.9998	51.9497	90.4942	0.80071	scaffold00001	1050673	1051284	612	FIG00995989: hypothetical protein	- none -
fig|6666666.69013.peg.196	PE	MA	0.54075	0.9998	69.6	133.675	0.94157	Chromosome	1051287	1052003	717	FIG00998438: hypothetical protein	- none -	Q2F5R8	76	1.37186	[GO:0003743] translation initiation factor activity [GO:0016282] eukaryotic 43S preinitiation complex [GO:0033290] eukaryotic 48S preinitiation complex [GO:0071540] eukaryotic translation initiation factor 3 complex, eIF3e [GO:0001732] formation of cytoplasmic translation initiation complex	[bmor03013] RNA transport - Bombyx mori (domestic silkworm)	GO:0002181 GO:0002183 GO:0003674 GO:0003676 GO:0003723 GO:0005488 GO:0005575 GO:0005622 GO:0005737 GO:0005852 GO:0006412 GO:0006413 GO:0006417 GO:0006518 GO:0006807 GO:0008135 GO:0008150 GO:0008152 GO:0009058 GO:0009059 GO:0009889 GO:0009987 GO:0010467 GO:0010468 GO:0010556 GO:0010608 GO:0016043 GO:0019222 GO:0019538 GO:0022607 GO:0022613 GO:0022618 GO:0031323 GO:0031326 GO:0032268 GO:0032991 GO:…	Genetic Information Processing Translation
fig|6666666.69013.peg.197	PE	MA	0.76025	0.9998	19.6063	14.5609	-0.429218	scaffold00001	1052469	1052020	450	FIG00995531: hypothetical protein	- none -	O42690	74	0.897527	[GO:0005524] ATP binding [GO:0016887] ATPase activity [GO:0016021] integral component of membrane [GO:0042626] ATPase-coupled transmembrane transporter activity [GO:1990961] xenobiotic detoxification by transmembrane export across the plasma membrane		GO:0000166 GO:0003674 GO:0003824 GO:0005215 GO:0005488 GO:0005575 GO:0006810 GO:0008144 GO:0008150 GO:0009636 GO:0009987 GO:0015399 GO:0016020 GO:0016462 GO:0016787 GO:0016817 GO:0016818 GO:0017076 GO:0017111 GO:0022804 GO:0022857 GO:0030554 GO:0031224 GO:0032553 GO:0032555 GO:0032559 GO:0035639 GO:0036094 GO:0042221 GO:0042908 GO:0043167 GO:0043168 GO:0050896 GO:0051179 GO:0051234 GO:0055085 GO:…
fig|6666666.69013.peg.198	PE	MA	0.539	0.9998	11.6437	4.47456	-1.37973	scaffold00001	1052995	1052564	432	Resolvase/integrase	- none -	P33673	72	1.09085	[GO:0005975] carbohydrate metabolic process [GO:0005576] extracellular region [GO:0016977] chitosanase activity		GO:0003674 GO:0003824 GO:0004553 GO:0005575 GO:0008150 GO:0008152 GO:0016787 GO:0016798 GO:0044238 GO:0071704 GO:0110165
fig|6666666.69013.peg.199	PE	MA	0.30245	0.9998	33.5346	8.27085	-2.01954	scaffold00001	1054119	1053277	843	Methyltransferase type 11	- none -	P64842	453	9.52e-54	[GO:0008168] methyltransferase activity		GO:0003674 GO:0003824 GO:0016740 GO:0016741
fig|6666666.69013.peg.200	PE	MA	0.19725	0.9998	30.4128	5.95852	-2.35165	Chromosome	1054755	1054222	534	hypothetical protein	- none -	B6IPH3	72	2.09105	[GO:0005524] ATP binding [GO:0005737] cytoplasm [GO:0003991] acetylglutamate kinase activity [GO:0042450] arginine biosynthetic process via ornithine	[rce00220] Arginine biosynthesis - Rhodospirillum centenum [rce01100] Metabolic pathways - Rhodospirillum centenum [rce01110] Biosynthesis of secondary metabolites - Rhodospirillum centenum [rce01130] Biosynthesis of antibiotics - Rhodospirillum centenum [rce01210] 2-Oxocarboxylic acid metabolism - Rhodospirillum centenum [rce01230] Biosynthesis of amino acids - Rhodospirillum centenum	GO:0000166 GO:0003674 GO:0003824 GO:0005488 GO:0005575 GO:0005622 GO:0006082 GO:0006520 GO:0006525 GO:0006526 GO:0006591 GO:0006793 GO:0006796 GO:0006807 GO:0008144 GO:0008150 GO:0008152 GO:0008652 GO:0009058 GO:0009064 GO:0009084 GO:0009987 GO:0016053 GO:0016301 GO:0016310 GO:0016740 GO:0016772 GO:0016774 GO:0017076 GO:0019752 GO:0030554 GO:0032553 GO:0032555 GO:0032559 GO:0035639 GO:0036094 GO:…	Amino acid metabolism Metabolism
fig|6666666.69013.peg.201	PE	MA	0.5538	0.9998	48.0539	89.5883	0.898657	Chromosome	1055636	1054752	885	Possible phosphinothricin N-acetyltransferase	- none -	P71043	181	6.45e-15	[GO:0009635] response to herbicide [GO:0046677] response to antibiotic [GO:0016747] transferase activity, transferring acyl groups other than amino-acyl groups [GO:0102971] phosphinothricin N-acetyltransferase activity [GO:0008080] N-acetyltransferase activity	[bsu01130] Biosynthesis of antibiotics - Bacillus subtilis subsp. subtilis 168 [bsu00440] Phosphonate and phosphinate metabolism - Bacillus subtilis subsp. subtilis 168	GO:0003674 GO:0003824 GO:0006950 GO:0008150 GO:0009636 GO:0016407 GO:0016410 GO:0016740 GO:0016746 GO:0016747 GO:0042221 GO:0050896	Metabolism Metabolism of other amino acids
fig|6666666.69013.peg.202	PE	MA	0.654	0.9998	47.268	30.9267	-0.612011	scaffold00001	1055731	1057065	1335	Probable secreted protein	- none -	P49253	94	0.0232451	[GO:0016491] oxidoreductase activity [GO:0016021] integral component of membrane [GO:0005741] mitochondrial outer membrane		GO:0003674 GO:0003824 GO:0005575 GO:0005622 GO:0005737 GO:0005739 GO:0005740 GO:0008150 GO:0008152 GO:0016020 GO:0019867 GO:0031090 GO:0031224 GO:0031966 GO:0031967 GO:0031968 GO:0031975 GO:0043226 GO:0043227 GO:0043229 GO:0043231 GO:0055114 GO:0098588 GO:0098805 GO:0110165
fig|6666666.69013.peg.203	PE	MA	0.84205	0.9998	38.0193	45.8574	0.270423	scaffold00001	1057069	1058304	1236	putative integral membrane transport protein.	- none -	Q8BGC3	93	0.0282923	[GO:0005886] plasma membrane [GO:0005887] integral component of plasma membrane [GO:0015293] symporter activity [GO:0005308] creatine transmembrane transporter activity [GO:0008028] monocarboxylic acid transmembrane transporter activity [GO:0015881] creatine transmembrane transport [GO:0015718] monocarboxylic acid transport		GO:0003674 GO:0005215 GO:0005342 GO:0005575 GO:0005886 GO:0006810 GO:0006811 GO:0006820 GO:0006855 GO:0008028 GO:0008150 GO:0008509 GO:0008514 GO:0015075 GO:0015291 GO:0015318 GO:0015711 GO:0015718 GO:0015849 GO:0015881 GO:0015893 GO:0016020 GO:0016021 GO:0022804 GO:0022857 GO:0031224 GO:0031226 GO:0034220 GO:0042221 GO:0042493 GO:0046942 GO:0046943 GO:0050896 GO:0051179 GO:0051181 GO:0051184 GO:…
fig|6666666.69013.peg.204	PE	MA	0.2195	0.9998	5.19e-05	21.7374	18.6766	scaffold00001	1058337	1058483	147	hypothetical protein	- none -	Q07422	65	0.765045	[GO:0032259] methylation [GO:0006730] one-carbon metabolic process [GO:0004799] thymidylate synthase activity [GO:0006231] dTMP biosynthetic process [GO:0046654] tetrahydrofolate biosynthetic process [GO:0004146] dihydrofolate reductase activity		GO:0003674 GO:0003824 GO:0006082 GO:0006139 GO:0006220 GO:0006221 GO:0006575 GO:0006725 GO:0006732 GO:0006753 GO:0006760 GO:0006793 GO:0006796 GO:0006807 GO:0008150 GO:0008152 GO:0008168 GO:0009058 GO:0009108 GO:0009117 GO:0009123 GO:0009124 GO:0009129 GO:0009130 GO:0009157 GO:0009162 GO:0009165 GO:0009176 GO:0009177 GO:0009219 GO:0009221 GO:0009262 GO:0009263 GO:0009265 GO:0009394 GO:0009396 GO:…
fig|6666666.69013.peg.205	PE	MA	0.7774	0.9998	30.9	23.9621	-0.366269	scaffold00001	1058613	1059536	924	ABC transporter, ATP-binding component	- none -	P32010	464	1.96e-54	[GO:0005525] GTP binding [GO:0009898] cytoplasmic side of plasma membrane [GO:0005524] ATP binding [GO:0016887] ATPase activity [GO:0046677] response to antibiotic [GO:0043215] daunorubicin transport [GO:1900753] doxorubicin transport		GO:0000166 GO:0001882 GO:0001883 GO:0003674 GO:0003824 GO:0005488 GO:0005575 GO:0005886 GO:0006810 GO:0006811 GO:0006812 GO:0008144 GO:0008150 GO:0015695 GO:0015850 GO:0015893 GO:0016020 GO:0016462 GO:0016787 GO:0016817 GO:0016818 GO:0017076 GO:0017111 GO:0019001 GO:0030554 GO:0032549 GO:0032550 GO:0032553 GO:0032555 GO:0032559 GO:0032561 GO:0035639 GO:0036094 GO:0042221 GO:0042493 GO:0043167 GO:…
fig|6666666.69013.peg.206	PE	MA	0.81275	0.9998	31.0308	23.4769	-0.402459	scaffold00001	1059533	1060339	807	ABC transporter, family 2	- none -	P32011	174	2.83e-13	[GO:0005887] integral component of plasma membrane [GO:0043190] ATP-binding cassette (ABC) transporter complex [GO:0055085] transmembrane transport [GO:0046677] response to antibiotic		GO:0005575 GO:0005886 GO:0006810 GO:0008150 GO:0016020 GO:0016021 GO:0031224 GO:0031226 GO:0032991 GO:0042221 GO:0050896 GO:0051179 GO:0051234 GO:0071944 GO:0098533 GO:0098796 GO:0098797 GO:0110165 GO:1902495 GO:1990351
fig|6666666.69013.peg.207	PE	MA	1	1	23.2959	5.0935e-05	-18.803	Chromosome	1060587	1060712	126	hypothetical protein	- none -	Q5KYK6	60	2.84023	[GO:0008926] mannitol-1-phosphate 5-dehydrogenase activity [GO:0050662] coenzyme binding [GO:0019594] mannitol metabolic process	[gka00051] Fructose and mannose metabolism - Geobacillus kaustophilus [gka01100] Metabolic pathways - Geobacillus kaustophilus	GO:0003674 GO:0003824 GO:0005488 GO:0005975 GO:0006059 GO:0006066 GO:0008150 GO:0008152 GO:0009987 GO:0016491 GO:0016614 GO:0016616 GO:0019400 GO:0019751 GO:0044237 GO:0044238 GO:0044262 GO:0044281 GO:0048037 GO:0055114 GO:0071704 GO:1901615	Carbohydrate metabolism Metabolism
fig|6666666.69013.peg.208	PE	MA	0.5136	0.9998	64.4488	33.668	-0.936775	scaffold00001	1060812	1061441	630	RNA polymerase sigma factor SigZ	Transcription initiation, bacterial sigma factors	O05409	288	2.57e-31	[GO:0003677] DNA binding [GO:0006352] DNA-templated transcription, initiation [GO:0003700] DNA-binding transcription factor activity [GO:0016987] sigma factor activity		GO:0003674 GO:0003676 GO:0005488 GO:0006139 GO:0006351 GO:0006355 GO:0006725 GO:0006807 GO:0008150 GO:0008152 GO:0009058 GO:0009059 GO:0009889 GO:0009987 GO:0010467 GO:0010468 GO:0010556 GO:0016070 GO:0018130 GO:0019219 GO:0019222 GO:0019438 GO:0031323 GO:0031326 GO:0032774 GO:0034641 GO:0034645 GO:0034654 GO:0043170 GO:0044237 GO:0044238 GO:0044249 GO:0044260 GO:0044271 GO:0046483 GO:0050789 GO:…
fig|6666666.69013.peg.209	PE	MA	0.51615	0.9998	50.4161	26.985	-0.901727	scaffold00001	1062276	1063688	1413	putative exported protein	- none -	P43155	89	0.0988406	[GO:0005829] cytosol [GO:0005739] mitochondrion [GO:0005783] endoplasmic reticulum [GO:0033540] fatty acid beta-oxidation using acyl-CoA oxidase [GO:0019254] carnitine metabolic process, CoA-linked [GO:0005777] peroxisome [GO:0005782] peroxisomal matrix [GO:0005743] mitochondrial inner membrane [GO:0006625] protein targeting to peroxisome [GO:0004092] carnitine O-acetyltransferase activity		GO:0003674 GO:0003824 GO:0005575 GO:0005622 GO:0005737 GO:0005739 GO:0005740 GO:0005777 GO:0006082 GO:0006575 GO:0006577 GO:0006605 GO:0006629 GO:0006631 GO:0006635 GO:0006807 GO:0006810 GO:0006886 GO:0006996 GO:0007031 GO:0008104 GO:0008150 GO:0008152 GO:0008374 GO:0009056 GO:0009062 GO:0009437 GO:0009987 GO:0012505 GO:0015031 GO:0015833 GO:0016020 GO:0016042 GO:0016043 GO:0016054 GO:0016406 GO:…
fig|6666666.69013.peg.210	PE	MA	0.38155	0.9998	0.890231	9.23989	3.37562	scaffold00001	1063991	1063659	333	hypothetical protein	- none -	Q9CBJ6	73	0.364229
fig|6666666.69013.peg.211	PE	MA	0.7717	0.9998	15.7055	10.6648	-0.558413	Chromosome	1064724	1064185	540	hypothetical protein	- none -	A7HQY0	69	5.86156	[GO:0009116] nucleoside metabolic process [GO:0004375] glycine dehydrogenase (decarboxylating) activity [GO:0019464] glycine decarboxylation via glycine cleavage system	[pla00260] Glycine, serine and threonine metabolism - Parvibaculum lavamentivorans [pla00630] Glyoxylate and dicarboxylate metabolism - Parvibaculum lavamentivorans [pla01100] Metabolic pathways - Parvibaculum lavamentivorans [pla01110] Biosynthesis of secondary metabolites - Parvibaculum lavamentivorans [pla01130] Biosynthesis of antibiotics - Parvibaculum lavamentivorans [pla01200] Carbon metab…	GO:0001505 GO:0003674 GO:0003824 GO:0006082 GO:0006139 GO:0006520 GO:0006544 GO:0006546 GO:0006725 GO:0006807 GO:0008150 GO:0008152 GO:0009056 GO:0009063 GO:0009069 GO:0009071 GO:0009987 GO:0016054 GO:0016491 GO:0016638 GO:0016642 GO:0017144 GO:0019752 GO:0034641 GO:0042133 GO:0042135 GO:0042737 GO:0043436 GO:0044237 GO:0044238 GO:0044248 GO:0044281 GO:0044282 GO:0046395 GO:0046483 GO:0055086 GO:…	Amino acid metabolism Carbohydrate metabolism Metabolism
fig|6666666.69013.peg.212	PE	MA	0.72855	0.9998	27.5722	19.3236	-0.51285	scaffold00001	1064934	1065356	423	FIG00998228: hypothetical protein	- none -	L8EYU3	197	5.07e-19	[GO:0016491] oxidoreductase activity [GO:0048037] cofactor binding [GO:0017000] antibiotic biosynthetic process		GO:0003674 GO:0003824 GO:0005488 GO:0008150 GO:0008152 GO:0009058 GO:0009987 GO:0016999 GO:0017144 GO:0044237 GO:0044249 GO:0055114
fig|6666666.69013.peg.213	PE	MA	0.6761	0.9998	15.5234	8.83027	-0.813915	scaffold00001	1066386	1065343	1044	Radical SAM domain protein	- none -	P65024	1097	3.14e-149	[GO:0005886] plasma membrane [GO:0003824] catalytic activity [GO:0016021] integral component of membrane [GO:0046872] metal ion binding [GO:0051539] 4 iron, 4 sulfur cluster binding		GO:0003674 GO:0005488 GO:0005575 GO:0016020 GO:0031224 GO:0043167 GO:0043169 GO:0048037 GO:0051536 GO:0051540 GO:0071944 GO:0110165
fig|6666666.69013.peg.214	PE	MA	0.7684	0.9998	34.8374	25.8221	-0.432031	Chromosome	1066452	1067453	1002	Proline iminopeptidase (EC 3.4.11.5)	Proline, 4-hydroxyproline uptake and utilization	Q9S2L4	731	3.5e-94	[GO:0005737] cytoplasm [GO:0004177] aminopeptidase activity	[sco01100] Metabolic pathways - Streptomyces coelicolor [sco00330] Arginine and proline metabolism - Streptomyces coelicolor	GO:0003674 GO:0003824 GO:0005575 GO:0005622 GO:0006508 GO:0006807 GO:0008150 GO:0008152 GO:0008233 GO:0008238 GO:0016787 GO:0019538 GO:0043170 GO:0044238 GO:0070011 GO:0071704 GO:0110165 GO:0140096 GO:1901564	Amino acid metabolism Metabolism
fig|6666666.69013.peg.215	PE	MA	0.41795	0.9998	26.5065	62.8468	1.24549	scaffold00001	1067477	1067875	399	Putative translation initiation inhibitor, yjgF family	- none -	P16251	191	3.23e-18
fig|6666666.69013.peg.216	PE	MA	0.57705	0.9998	20.6578	10.8287	-0.931827	scaffold00001	1069107	1068226	882	short chain dehydrogenase( EC:1.1.1.- )	- none -	Q9WYG0	387	5.06e-44	[GO:0016491] oxidoreductase activity		GO:0003674 GO:0003824 GO:0008150 GO:0008152 GO:0055114
fig|6666666.69013.peg.217	PE	MA	0.32115	0.9998	1.976	21.2412	3.42621	scaffold00001	1069498	1069256	243	FIG01000655: hypothetical protein	- none -	D4PHA7	69	0.782092	[GO:0016021] integral component of membrane		GO:0005575 GO:0016020 GO:0031224 GO:0110165
fig|6666666.69013.peg.218	PE	MA	0.39715	0.9998	17.1999	4.77189	-1.84977	scaffold00001	1070613	1069540	1074	aromatic acid transporter protein, MFS superfamily	- none -	O30513	237	1.57e-20	[GO:0005886] plasma membrane [GO:0022857] transmembrane transporter activity [GO:0016021] integral component of membrane		GO:0003674 GO:0005215 GO:0005575 GO:0006810 GO:0008150 GO:0016020 GO:0031224 GO:0051179 GO:0051234 GO:0055085 GO:0071944 GO:0110165
fig|6666666.69013.peg.219	PE	MA	1	1	5.18805e-05	5.09e-05	-0.026535	scaffold00001	1070860	1070741	120	aromatic acid transporter protein, MFS superfamily	- none -	O30513	64	0.638166	[GO:0005886] plasma membrane [GO:0022857] transmembrane transporter activity [GO:0016021] integral component of membrane		GO:0003674 GO:0005215 GO:0005575 GO:0006810 GO:0008150 GO:0016020 GO:0031224 GO:0051179 GO:0051234 GO:0055085 GO:0071944 GO:0110165
fig|6666666.69013.peg.220	PE	MA	0.82575	0.9998	26.2187	32.6886	0.318191	scaffold00001	1070814	1071632	819	hypothetical protein	- none -	P76052	479	1.4e-55	[GO:0005737] cytoplasm [GO:0046657] folic acid catabolic process [GO:0071713] para-aminobenzoyl-glutamate hydrolase activity [GO:0016805] dipeptidase activity [GO:0046982] protein heterodimerization activity		GO:0003674 GO:0003824 GO:0005488 GO:0005515 GO:0005575 GO:0005622 GO:0006082 GO:0006508 GO:0006575 GO:0006725 GO:0006732 GO:0006760 GO:0006766 GO:0006767 GO:0006807 GO:0008150 GO:0008152 GO:0008233 GO:0008238 GO:0009056 GO:0009109 GO:0009111 GO:0009397 GO:0009987 GO:0016054 GO:0016787 GO:0016810 GO:0016811 GO:0017144 GO:0019439 GO:0019538 GO:0019752 GO:0034641 GO:0042219 GO:0042365 GO:0042558 GO:…
fig|6666666.69013.peg.221	PE	MA	0.55885	0.9998	30.6981	16.7543	-0.873618	scaffold00001	1071668	1072909	1242	Catalyzes the cleavage of p-aminobenzoyl-glutamate to p-aminobenzoate and glutamate, subunit A	- none -	A3KG59	407	8.41e-44	[GO:0005654] nucleoplasm [GO:0016805] dipeptidase activity [GO:0006508] proteolysis [GO:0032268] regulation of cellular protein metabolic process		GO:0003674 GO:0003824 GO:0005575 GO:0005622 GO:0005634 GO:0006508 GO:0006807 GO:0008150 GO:0008152 GO:0008233 GO:0008238 GO:0009987 GO:0016787 GO:0019222 GO:0019538 GO:0031323 GO:0031974 GO:0031981 GO:0043170 GO:0043226 GO:0043227 GO:0043229 GO:0043231 GO:0043233 GO:0044237 GO:0044238 GO:0044260 GO:0044267 GO:0050789 GO:0050794 GO:0051171 GO:0051246 GO:0060255 GO:0065007 GO:0070011 GO:0070013 GO:…
fig|6666666.69013.peg.222	PE	MA	0.05565	0.9998	5.19e-05	30.246	19.1531	Chromosome	1072906	1073058	153	hypothetical protein	- none -	Q71S22	61	2.94311	[GO:0005737] cytoplasm [GO:0005856] cytoskeleton [GO:0005516] calmodulin binding [GO:0007275] multicellular organism development [GO:0016055] Wnt signaling pathway	[xla04310] Wnt signaling pathway - Xenopus laevis (African clawed frog)	GO:0003674 GO:0005488 GO:0005515 GO:0005575 GO:0005622 GO:0007154 GO:0007165 GO:0007166 GO:0007267 GO:0008150 GO:0009987 GO:0023052 GO:0032501 GO:0032502 GO:0043226 GO:0043228 GO:0043229 GO:0043232 GO:0048856 GO:0050789 GO:0050794 GO:0050896 GO:0051716 GO:0065007 GO:0110165 GO:0198738 GO:1905114	Environmental Information Processing Signal transduction
fig|6666666.69013.peg.223	PE	MA	0.98705	0.9998	10.3115	10.5	0.0285376	scaffold00001	1073477	1073040	438	alkylhydroperoxidase AhpD core	- none -	P96684	226	3.42e-23	[GO:0051920] peroxiredoxin activity		GO:0003674 GO:0003824 GO:0008150 GO:0008152 GO:0009636 GO:0009987 GO:0016209 GO:0016491 GO:0016684 GO:0042221 GO:0050896 GO:0051716 GO:0055114 GO:0070887 GO:0097237 GO:0098754 GO:0098869 GO:1990748
fig|6666666.69013.peg.224	PE	MA	0.87475	0.9998	11.3825	13.9879	0.297362	scaffold00001	1074275	1073580	696	hypothetical protein	- none -	P22143	123	7.52e-07	[GO:0008270] zinc ion binding [GO:0018890] cyanamide metabolic process [GO:0018820] cyanamide hydratase activity		GO:0003674 GO:0003824 GO:0005488 GO:0006805 GO:0006807 GO:0008150 GO:0008152 GO:0009410 GO:0009987 GO:0016829 GO:0016835 GO:0016836 GO:0042221 GO:0043167 GO:0043169 GO:0044237 GO:0046872 GO:0046914 GO:0050896 GO:0050898 GO:0051716 GO:0070887 GO:0071466 GO:0071704 GO:1901564
fig|6666666.69013.peg.225	PE	MA	0.81185	0.9998	27.3	34.1149	0.319748	scaffold00001	1074343	1075329	987	Transcriptional regulator, AraC family	- none -	P49322	345	7.14e-39
fig|6666666.69013.peg.226	PE	MA	1	1	5.18805e-05	5.0935e-05	-0.026535	Chromosome	1075433	1075284	150	hypothetical protein	- none -	Q24760	59	4.57184	[GO:0005886] plasma membrane [GO:0016021] integral component of membrane [GO:0004930] G protein-coupled receptor activity [GO:0007275] multicellular organism development [GO:0016055] Wnt signaling pathway [GO:0007163] establishment or maintenance of cell polarity	[dvi04150] mTOR signaling pathway - Drosophila virilis [dvi04310] Wnt signaling pathway - Drosophila virilis	GO:0003674 GO:0004888 GO:0005575 GO:0007154 GO:0007165 GO:0007166 GO:0007186 GO:0007267 GO:0008150 GO:0009987 GO:0016020 GO:0023052 GO:0031224 GO:0032501 GO:0032502 GO:0038023 GO:0048856 GO:0050789 GO:0050794 GO:0050896 GO:0051716 GO:0060089 GO:0065007 GO:0071944 GO:0110165 GO:0198738 GO:1905114	Environmental Information Processing Signal transduction
fig|6666666.69013.peg.227	PE	MA	0.8578	0.9998	101.614	127.342	0.325609	scaffold00001	1075941	1076357	417	hypothetical protein	- none -	Q7S3M5	71	2.02413	[GO:0016021] integral component of membrane [GO:0000139] Golgi membrane [GO:0031901] early endosome membrane [GO:0019706] protein-cysteine S-palmitoyltransferase activity		GO:0003674 GO:0003824 GO:0005575 GO:0005622 GO:0005737 GO:0005768 GO:0005769 GO:0005794 GO:0010008 GO:0012505 GO:0016020 GO:0016409 GO:0016417 GO:0016740 GO:0016746 GO:0016747 GO:0019707 GO:0031090 GO:0031224 GO:0031410 GO:0031982 GO:0031984 GO:0043226 GO:0043227 GO:0043229 GO:0043231 GO:0097708 GO:0098588 GO:0098791 GO:0098805 GO:0110165 GO:0140096
fig|6666666.69013.peg.228	PE	MA	0.5364	0.9998	25.424	46.9127	0.883788	Chromosome	1076538	1077047	510	Multimodular transpeptidase-transglycosylase (EC 2.4.1.129) (EC 3.4.-.-)	Peptidoglycan Biosynthesis	A6T2A4	158	3.34e-12	[GO:0005886] plasma membrane [GO:0009274] peptidoglycan-based cell wall [GO:0016021] integral component of membrane [GO:0071555] cell wall organization [GO:0009252] peptidoglycan biosynthetic process [GO:0008360] regulation of cell shape [GO:0016763] transferase activity, transferring pentosyl groups [GO:0008955] peptidoglycan glycosyltransferase activity	[mms00550] Peptidoglycan biosynthesis - Janthinobacterium sp. Marseille	GO:0000270 GO:0000902 GO:0003674 GO:0003824 GO:0005575 GO:0005618 GO:0006022 GO:0006023 GO:0006024 GO:0006807 GO:0008150 GO:0008152 GO:0009058 GO:0009059 GO:0009273 GO:0009653 GO:0009987 GO:0016020 GO:0016043 GO:0016740 GO:0016757 GO:0016758 GO:0022603 GO:0022604 GO:0030203 GO:0030312 GO:0031224 GO:0032502 GO:0032989 GO:0034645 GO:0042546 GO:0043170 GO:0044036 GO:0044038 GO:0044085 GO:0044237 GO:…	Glycan biosynthesis and metabolism Metabolism
fig|6666666.69013.peg.229	PE	MA	0.641	0.9998	53.6854	93.2204	0.796116	scaffold00001	1077038	1078600	1563	Multimodular transpeptidase-transglycosylase (EC 2.4.1.129) (EC 3.4.-.-)	Peptidoglycan Biosynthesis	P71707	304	9.19e-28	[GO:0005886] plasma membrane [GO:0016021] integral component of membrane [GO:0046677] response to antibiotic [GO:0071456] cellular response to hypoxia [GO:0030288] outer membrane-bounded periplasmic space [GO:0009002] serine-type D-Ala-D-Ala carboxypeptidase activity [GO:0071555] cell wall organization [GO:0009252] peptidoglycan biosynthetic process [GO:0008360] regulation of cell shape [GO:00081…		GO:0000270 GO:0000902 GO:0001666 GO:0003674 GO:0003824 GO:0004180 GO:0004185 GO:0005488 GO:0005575 GO:0006022 GO:0006023 GO:0006024 GO:0006508 GO:0006807 GO:0006950 GO:0008144 GO:0008150 GO:0008152 GO:0008233 GO:0008236 GO:0008238 GO:0009058 GO:0009059 GO:0009273 GO:0009628 GO:0009653 GO:0009987 GO:0016020 GO:0016043 GO:0016740 GO:0016757 GO:0016758 GO:0016787 GO:0016825 GO:0017171 GO:0019538 GO:…
fig|6666666.69013.peg.230	PE	MA	1	1	5.19e-05	5.09e-05	-0.026535	Chromosome	1078758	1078588	171	hypothetical protein	- none -	Q8Y339	73	0.0799275	[GO:0005737] cytoplasm [GO:0051287] NAD binding [GO:0003942] N-acetyl-gamma-glutamyl-phosphate reductase activity [GO:0006526] arginine biosynthetic process	[rso00220] Arginine biosynthesis - Ralstonia solanacearum GMI1000 [rso01100] Metabolic pathways - Ralstonia solanacearum GMI1000 [rso01110] Biosynthesis of secondary metabolites - Ralstonia solanacearum GMI1000 [rso01130] Biosynthesis of antibiotics - Ralstonia solanacearum GMI1000 [rso01210] 2-Oxocarboxylic acid metabolism - Ralstonia solanacearum GMI1000 [rso01230] Biosynthesis of amino acids -…	GO:0000166 GO:0003674 GO:0003824 GO:0005488 GO:0005575 GO:0005622 GO:0006082 GO:0006520 GO:0006525 GO:0006807 GO:0008150 GO:0008152 GO:0008652 GO:0009058 GO:0009064 GO:0009084 GO:0009987 GO:0016053 GO:0016491 GO:0016620 GO:0016903 GO:0019752 GO:0036094 GO:0043436 GO:0044237 GO:0044238 GO:0044249 GO:0044281 GO:0044283 GO:0046394 GO:0048037 GO:0050662 GO:0055114 GO:0071704 GO:0097159 GO:0110165 GO:…	Amino acid metabolism Metabolism
fig|6666666.69013.peg.231	PE	MA	0.85785	0.9998	16.9301	13.7213	-0.303173	scaffold00001	1078988	1079593	606	hypothetical protein	- none -	P29715	79	0.381197	[GO:0004601] peroxidase activity [GO:0017000] antibiotic biosynthetic process		GO:0003674 GO:0003824 GO:0008150 GO:0008152 GO:0009058 GO:0009636 GO:0009987 GO:0016209 GO:0016491 GO:0016684 GO:0016999 GO:0017144 GO:0042221 GO:0044237 GO:0044249 GO:0050896 GO:0051716 GO:0055114 GO:0070887 GO:0097237 GO:0098754 GO:0098869 GO:1990748
fig|6666666.69013.peg.232	PE	MA	0.369	0.9998	23.7091	56.9743	1.26487	Chromosome	1080232	1080693	462	possible methyltransferase	- none -	B3QLI9	95	0.0011031	[GO:0032259] methylation [GO:0009234] menaquinone biosynthetic process [GO:0102955] S-adenosylmethionine:2-demethylmenaquinol-7 methyltransferase activity	[cpc00130] Ubiquinone and other terpenoid-quinone biosynthesis - Chlorobaculum parvum [cpc01100] Metabolic pathways - Chlorobaculum parvum [cpc01110] Biosynthesis of secondary metabolites - Chlorobaculum parvum	GO:0003674 GO:0003824 GO:0006732 GO:0008150 GO:0008152 GO:0008168 GO:0009058 GO:0009108 GO:0009233 GO:0009987 GO:0016740 GO:0016741 GO:0042180 GO:0042181 GO:0044237 GO:0044249 GO:0044281 GO:0044283 GO:0051186 GO:0051188 GO:0071704 GO:1901576 GO:1901661 GO:1901663	Metabolism Metabolism of cofactors and vitamins
fig|6666666.69013.peg.233	PE	MA	0.7351	0.9998	19.6206	26.6829	0.443546	scaffold00001	1080783	1081283	501	hypothetical protein	- none -	P0A5C4	134	6.77e-09
fig|6666666.69013.peg.234	PE	MA	0.28845	0.9998	14	46	1.7222	scaffold00001	1082298	1081381	918	Alpha/beta hydrolase fold-3 domain protein	- none -	P9WK87	181	6.81e-14	[GO:0016787] hydrolase activity [GO:0080030] methyl indole-3-acetate esterase activity [GO:0034338] short-chain carboxylesterase activity [GO:0009056] catabolic process		GO:0003674 GO:0003824 GO:0008150 GO:0008152 GO:0016787 GO:0016788 GO:0052689
fig|6666666.69013.peg.235	PE	MA	0.67465	0.9998	26.9815	18.2055	-0.567596	scaffold00001	1083804	1082461	1344	Cyclopropane-fatty-acyl-phospholipid synthase (EC 2.1.1.79)	- none -	O69687	765	2.95e-96	[GO:0005618] cell wall [GO:0005886] plasma membrane [GO:0032259] methylation [GO:0008610] lipid biosynthetic process [GO:0008168] methyltransferase activity		GO:0003674 GO:0003824 GO:0005575 GO:0006629 GO:0008150 GO:0008152 GO:0009058 GO:0016020 GO:0016740 GO:0016741 GO:0030312 GO:0044238 GO:0071704 GO:0071944 GO:0110165 GO:1901576
fig|6666666.69013.peg.236	PE	MA	0.069	0.9998	5.19e-05	4.68104	16.4613	scaffold00001	1084470	1084024	447	hypothetical protein	- none -
fig|6666666.69013.peg.237	PE	MA	0.34775	0.9998	16.5125	70.0138	2.08408	scaffold00001	1084641	1084916	276	Acyl-CoA-binding protein	- none -	P82934	198	1.57e-20	[GO:0005794] Golgi apparatus [GO:0005783] endoplasmic reticulum [GO:0000062] fatty-acyl-CoA binding [GO:0008289] lipid binding		GO:0000166 GO:0003674 GO:0005488 GO:0005575 GO:0005622 GO:0005737 GO:0012505 GO:0017076 GO:0030554 GO:0032553 GO:0032555 GO:0032559 GO:0033218 GO:0036094 GO:0043167 GO:0043168 GO:0043226 GO:0043227 GO:0043229 GO:0043231 GO:0048037 GO:0050662 GO:0097159 GO:0097367 GO:0110165 GO:1901265 GO:1901363 GO:1901567 GO:1901681
fig|6666666.69013.peg.238	PE	MA	0.97495	0.9998	32.7498	33.7023	0.041361	Chromosome	1084971	1086197	1227	NADH dehydrogenase (EC 1.6.99.3)	Respiratory dehydrogenases 1, Riboflavin synthesis cluster	P9WJJ1	1109	3.18e-149	[GO:0005886] plasma membrane [GO:0016491] oxidoreductase activity [GO:0005576] extracellular region	[mtu00190] Oxidative phosphorylation - Mycobacterium tuberculosis H37Rv	GO:0003674 GO:0003824 GO:0005575 GO:0008150 GO:0008152 GO:0016020 GO:0055114 GO:0071944 GO:0110165	Energy metabolism Metabolism
fig|6666666.69013.peg.239	PE	MA	0.9898	0.9998	19.6	19.3868	-0.0173165	scaffold00001	1087749	1086439	1311	dicarboxylic acid transporter PcaT	Protocatechuate branch of beta-ketoadipate pathway	P0AEX4	677	3.22e-83	[GO:0005886] plasma membrane [GO:0016021] integral component of membrane [GO:0015293] symporter activity		GO:0003674 GO:0005215 GO:0005575 GO:0006810 GO:0008150 GO:0015291 GO:0016020 GO:0022804 GO:0022857 GO:0031224 GO:0051179 GO:0051234 GO:0055085 GO:0071944 GO:0110165
fig|6666666.69013.peg.240	PE	MA	1	1	5.18805e-05	5.0935e-05	-0.026535	Chromosome	1088085	1088198	114	hypothetical protein	- none -	Q6WV17	67	0.209035	[GO:0005794] Golgi apparatus [GO:0016021] integral component of membrane [GO:0046872] metal ion binding [GO:0000139] Golgi membrane [GO:0006486] protein glycosylation [GO:0005795] Golgi stack [GO:0009312] oligosaccharide biosynthetic process [GO:0030246] carbohydrate binding [GO:0012505] endomembrane system [GO:0004653] polypeptide N-acetylgalactosaminyltransferase activity	[dme00512] Mucin type O-glycan biosynthesis - Drosophila melanogaster (fruit fly) [dme00514] Other types of O-glycan biosynthesis - Drosophila melanogaster (fruit fly) [dme01100] Metabolic pathways - Drosophila melanogaster (fruit fly)	GO:0003674 GO:0003824 GO:0005488 GO:0005575 GO:0005622 GO:0005737 GO:0005794 GO:0005975 GO:0006464 GO:0006807 GO:0008150 GO:0008152 GO:0008194 GO:0008376 GO:0009058 GO:0009059 GO:0009100 GO:0009101 GO:0009311 GO:0009987 GO:0012505 GO:0016020 GO:0016051 GO:0016740 GO:0016757 GO:0016758 GO:0019538 GO:0031090 GO:0031224 GO:0031984 GO:0034645 GO:0036211 GO:0043167 GO:0043169 GO:0043170 GO:0043226 GO:…	Glycan biosynthesis and metabolism Metabolism
fig|6666666.69013.peg.241	PE	MA	0.6183	0.9998	16.446	8.89553	-0.886584	scaffold00001	1090815	1088215	2601	Phosphoenolpyruvate synthase (EC 2.7.9.2)	A Hypothetical that Clusters with PEP Synthase, Glycolysis and Gluconeogenesis, Pyruvate metabolism I: anaplerotic reactions, PEP	O34309	2812	0	[GO:0005524] ATP binding [GO:0016301] kinase activity		GO:0000166 GO:0003674 GO:0003824 GO:0005488 GO:0006793 GO:0006796 GO:0008144 GO:0008150 GO:0008152 GO:0009987 GO:0016310 GO:0016740 GO:0016772 GO:0017076 GO:0030554 GO:0032553 GO:0032555 GO:0032559 GO:0035639 GO:0036094 GO:0043167 GO:0043168 GO:0044237 GO:0097159 GO:0097367 GO:1901265 GO:1901363
fig|6666666.69013.peg.242	PE	MA	0.66325	0.9998	17.2238	10.3309	-0.737438	scaffold00001	1094752	1091237	3516	Serine/threonine-protein kinase transcriptional regulatory protein PknK	- none -	Q7TXA9	2477	0	[GO:0005524] ATP binding [GO:0046872] metal ion binding [GO:0004674] protein serine/threonine kinase activity		GO:0000166 GO:0003674 GO:0003824 GO:0004672 GO:0005488 GO:0006464 GO:0006468 GO:0006793 GO:0006796 GO:0006807 GO:0008144 GO:0008150 GO:0008152 GO:0009987 GO:0016301 GO:0016310 GO:0016740 GO:0016772 GO:0016773 GO:0017076 GO:0019538 GO:0030554 GO:0032553 GO:0032555 GO:0032559 GO:0035639 GO:0036094 GO:0036211 GO:0043167 GO:0043168 GO:0043169 GO:0043170 GO:0043412 GO:0044237 GO:0044238 GO:0044260 GO:…
fig|6666666.69013.peg.243	PE	MA	0.71695	0.9998	25.9388	17.3727	-0.57829	scaffold00001	1096532	1095291	1242	Transporter, MFS superfamily	- none -	P39381	196	4.23e-15	[GO:0005886] plasma membrane [GO:0016021] integral component of membrane		GO:0005575 GO:0016020 GO:0031224 GO:0071944 GO:0110165
fig|6666666.69013.peg.244	PE	MA	0.56325	0.9998	3.50521	1.21559	-1.52784	Chromosome	1096849	1096529	321	Muconolactone isomerase (EC 5.3.3.4)	Catechol branch of beta-ketoadipate pathway	P80573	112	2.72e-07	[GO:0042952] beta-ketoadipate pathway [GO:0016159] muconolactone delta-isomerase activity	[reu00362] Benzoate degradation - Cupriavidus pinatubonensis JMP134 [reu01100] Metabolic pathways - Cupriavidus pinatubonensis JMP134 [reu01120] Microbial metabolism in diverse environments - Cupriavidus pinatubonensis JMP134 [reu01220] Degradation of aromatic compounds - Cupriavidus pinatubonensis JMP134	GO:0003674 GO:0003824 GO:0006725 GO:0008150 GO:0008152 GO:0009056 GO:0009987 GO:0016853 GO:0016860 GO:0016863 GO:0019439 GO:0044237 GO:0044248	Metabolism Xenobiotics biodegradation and metabolism
fig|6666666.69013.peg.245	PE	MA	0.74075	0.9998	19.0807	13.9101	-0.455981	scaffold00001	1096944	1097855	912	LysR-family transcriptional regulator	- none -	P77559	201	1.25e-16	[GO:0003677] DNA binding [GO:0006355] regulation of transcription, DNA-templated [GO:0003700] DNA-binding transcription factor activity		GO:0003674 GO:0003676 GO:0005488 GO:0006139 GO:0006351 GO:0006355 GO:0006725 GO:0006807 GO:0008150 GO:0008152 GO:0009058 GO:0009059 GO:0009889 GO:0009987 GO:0010467 GO:0010468 GO:0010556 GO:0016070 GO:0018130 GO:0019219 GO:0019222 GO:0019438 GO:0031323 GO:0031326 GO:0032774 GO:0034641 GO:0034645 GO:0034654 GO:0043170 GO:0044237 GO:0044238 GO:0044249 GO:0044260 GO:0044271 GO:0046483 GO:0050789 GO:…
fig|6666666.69013.peg.245	PE	MA	0.81065	0.9998	40.9554	32.7263	-0.323603	scaffold00001	1096944	1097855	912	LysR-family transcriptional regulator	- none -	P77559	201	1.25e-16	[GO:0003677] DNA binding [GO:0006355] regulation of transcription, DNA-templated [GO:0003700] DNA-binding transcription factor activity		GO:0003674 GO:0003676 GO:0005488 GO:0006139 GO:0006351 GO:0006355 GO:0006725 GO:0006807 GO:0008150 GO:0008152 GO:0009058 GO:0009059 GO:0009889 GO:0009987 GO:0010467 GO:0010468 GO:0010556 GO:0016070 GO:0018130 GO:0019219 GO:0019222 GO:0019438 GO:0031323 GO:0031326 GO:0032774 GO:0034641 GO:0034645 GO:0034654 GO:0043170 GO:0044237 GO:0044238 GO:0044249 GO:0044260 GO:0044271 GO:0046483 GO:0050789 GO:…
fig|6666666.69013.peg.246	PE	MA	0.7374	0.9998	41.6557	29.8182	-0.482321	Chromosome	1098034	1098747	714	3-oxoacyl-[acyl-carrier protein] reductase (EC 1.1.1.100)	CBSS-164757.7.peg.5020, CBSS-246196.1.peg.364, Fatty Acid Biosynthesis FASII	Q9X248	327	7.52e-36	[GO:0050661] NADP binding [GO:0051287] NAD binding [GO:0004316] 3-oxoacyl-[acyl-carrier-protein] reductase (NADPH) activity [GO:0102131] 3-oxo-glutaryl-[acp] methyl ester reductase activity [GO:0102132] 3-oxo-pimeloyl-[acp] methyl ester reductase activity [GO:0030497] fatty acid elongation	[tma01100] Metabolic pathways - Thermotoga maritima MSB8 [tma00061] Fatty acid biosynthesis - Thermotoga maritima MSB8 [tma00780] Biotin metabolism - Thermotoga maritima MSB8 [tma01110] Biosynthesis of secondary metabolites - Thermotoga maritima MSB8 [tma01130] Biosynthesis of antibiotics - Thermotoga maritima MSB8 [tma01212] Fatty acid metabolism - Thermotoga maritima MSB8	GO:0000166 GO:0003674 GO:0003824 GO:0004312 GO:0005488 GO:0006082 GO:0006629 GO:0006631 GO:0006633 GO:0008150 GO:0008152 GO:0008610 GO:0009058 GO:0009987 GO:0016053 GO:0016491 GO:0016614 GO:0016616 GO:0016740 GO:0016746 GO:0016747 GO:0019752 GO:0032787 GO:0036094 GO:0043436 GO:0044237 GO:0044238 GO:0044249 GO:0044255 GO:0044281 GO:0044283 GO:0046394 GO:0048037 GO:0050662 GO:0055114 GO:0071704 GO:…	Lipid metabolism Metabolism Metabolism of cofactors and vitamins
fig|6666666.69013.peg.247	PE	MA	0.77925	0.9998	18.8482	13.7558	-0.454387	Chromosome	1098767	1099138	372	hypothetical protein	- none -	Q3B204	70	1.27091	[GO:0005524] ATP binding [GO:0005737] cytoplasm [GO:0004385] guanylate kinase activity	[plt00230] Purine metabolism - Chlorobium luteolum [plt01100] Metabolic pathways - Chlorobium luteolum	GO:0000166 GO:0003674 GO:0003824 GO:0005488 GO:0005575 GO:0005622 GO:0006139 GO:0006163 GO:0006725 GO:0006753 GO:0006793 GO:0006796 GO:0006807 GO:0008144 GO:0008150 GO:0008152 GO:0009058 GO:0009116 GO:0009117 GO:0009119 GO:0009123 GO:0009126 GO:0009132 GO:0009135 GO:0009150 GO:0009161 GO:0009165 GO:0009167 GO:0009179 GO:0009185 GO:0009259 GO:0009987 GO:0016301 GO:0016310 GO:0016740 GO:0016772 GO:…	Metabolism Nucleotide metabolism
fig|6666666.69013.peg.248	PE	MA	1	1	5.18805e-05	5.0935e-05	-0.026535	scaffold00001	1099495	1099608	114	hypothetical protein	- none -	Q99MV1	60	2.3995	[GO:0005829] cytosol [GO:0005737] cytoplasm [GO:0046872] metal ion binding [GO:0051321] meiotic cell cycle [GO:1990904] ribonucleoprotein complex [GO:0007275] multicellular organism development [GO:0007283] spermatogenesis [GO:0033391] chromatoid body [GO:0043186] P granule [GO:0071546] pi-body [GO:0043046] DNA methylation involved in gamete generation [GO:0031047] gene silencing by RNA [GO:00072…		GO:0000003 GO:0003006 GO:0003674 GO:0005488 GO:0005575 GO:0005622 GO:0005737 GO:0006139 GO:0006259 GO:0006304 GO:0006305 GO:0006306 GO:0006725 GO:0006807 GO:0007049 GO:0007276 GO:0008150 GO:0008152 GO:0009892 GO:0009987 GO:0010467 GO:0010468 GO:0010605 GO:0010629 GO:0016070 GO:0016458 GO:0019222 GO:0019953 GO:0022412 GO:0022414 GO:0030154 GO:0032259 GO:0032501 GO:0032502 GO:0032504 GO:0032991 GO:…
fig|6666666.69013.peg.249	PE	MA	0.5258	0.9998	20.3	9.08554	-1.1623	Chromosome	1100859	1099645	1215	putative membrane protein	- none -	Q2S158	72	9.8453	[GO:0005524] ATP binding [GO:0005737] cytoplasm [GO:0003676] nucleic acid binding [GO:0004815] aspartate-tRNA ligase activity [GO:0050560] aspartate-tRNA(Asn) ligase activity [GO:0006422] aspartyl-tRNA aminoacylation	[sru00970] Aminoacyl-tRNA biosynthesis - Salinibacter ruber DSM 13855	GO:0000166 GO:0003674 GO:0003824 GO:0004812 GO:0005488 GO:0005575 GO:0005622 GO:0006082 GO:0006139 GO:0006399 GO:0006412 GO:0006418 GO:0006518 GO:0006520 GO:0006725 GO:0006807 GO:0008144 GO:0008150 GO:0008152 GO:0009058 GO:0009059 GO:0009987 GO:0010467 GO:0016070 GO:0016874 GO:0016875 GO:0017076 GO:0019538 GO:0019752 GO:0030554 GO:0032553 GO:0032555 GO:0032559 GO:0034641 GO:0034645 GO:0034660 GO:…	Genetic Information Processing Translation
fig|6666666.69013.peg.250	PE	MA	1	1	5.18805e-05	5.0935e-05	-0.026535	scaffold00001	1101522	1101409	114	hypothetical protein	- none -	P52217	58	4.09351	[GO:0030700] glycine reductase complex [GO:0030699] glycine reductase activity		GO:0003674 GO:0003824 GO:0005575 GO:0005622 GO:0005737 GO:0008150 GO:0008152 GO:0016491 GO:0032991 GO:0046992 GO:0050485 GO:0055114 GO:0110165 GO:1902494 GO:1990204
fig|6666666.69013.peg.251	PE	MA	1	1	0.325	5.09e-05	-12.6376	scaffold00001	1102445	1102209	237	hypothetical protein	- none -
fig|6666666.69013.peg.252	PE	MA	0.6342	0.9998	19.0689	11.1	-0.785362	scaffold00001	1104041	1102866	1176	hypothetical protein	- none -	L0TGF0	162	6.37e-12	[GO:0004518] nuclease activity		GO:0003674 GO:0003824 GO:0006139 GO:0006725 GO:0006807 GO:0008150 GO:0008152 GO:0009987 GO:0016787 GO:0016788 GO:0034641 GO:0043170 GO:0044237 GO:0044238 GO:0046483 GO:0071704 GO:0090304 GO:0090305 GO:1901360
fig|6666666.69013.peg.253	PE	MA	0.9028	0.9998	48.3744	54.5074	0.172208	scaffold00001	1104519	1104064	456	Excisionase	- none -	O69717	202	1.18e-19	[GO:0003677] DNA binding		GO:0003674 GO:0003676 GO:0005488 GO:0097159 GO:1901363
fig|6666666.69013.peg.254	PE	MA	0.84125	0.9998	1.62838	1.66087	0.0285017	Chromosome	1104927	1104682	246	hypothetical protein	- none -	Q9V466	72	0.342328	[GO:0005737] cytoplasm [GO:0005635] nuclear envelope [GO:0017056] structural constituent of nuclear pore [GO:0048137] spermatocyte division [GO:0006406] mRNA export from nucleus [GO:0031080] nuclear pore outer ring [GO:0006606] protein import into nucleus [GO:0008585] female gonad development [GO:0031965] nuclear membrane [GO:0016363] nuclear matrix [GO:0030703] eggshell formation [GO:0005694] ch…	[dme03013] RNA transport - Drosophila melanogaster (fruit fly)	GO:0000003 GO:0000280 GO:0000725 GO:0000910 GO:0000972 GO:0003006 GO:0003674 GO:0005198 GO:0005575 GO:0005622 GO:0005634 GO:0005635 GO:0005643 GO:0005856 GO:0006139 GO:0006259 GO:0006281 GO:0006302 GO:0006310 GO:0006403 GO:0006405 GO:0006611 GO:0006725 GO:0006807 GO:0006810 GO:0006886 GO:0006913 GO:0006950 GO:0006974 GO:0006996 GO:0007049 GO:0007140 GO:0007275 GO:0007276 GO:0007281 GO:0007283 GO:…	Genetic Information Processing Translation
fig|6666666.69013.peg.255	PE	MA	0.07305	0.9998	16.8762	5.09e-05	-18.3379	scaffold00001	1104948	1105187	240	hypothetical protein	- none -	P36774	67	1.20891	[GO:0043565] sequence-specific DNA binding [GO:0005524] ATP binding [GO:0005737] cytoplasm [GO:0004252] serine-type endopeptidase activity [GO:0034605] cellular response to heat [GO:0004176] ATP-dependent peptidase activity [GO:0006515] protein quality control for misfolded or incompletely synthesized proteins		GO:0000166 GO:0003674 GO:0003676 GO:0003677 GO:0003824 GO:0004175 GO:0005488 GO:0005575 GO:0005622 GO:0006508 GO:0006807 GO:0006950 GO:0008144 GO:0008150 GO:0008152 GO:0008233 GO:0008236 GO:0009056 GO:0009057 GO:0009266 GO:0009408 GO:0009628 GO:0009987 GO:0016462 GO:0016787 GO:0016817 GO:0016818 GO:0016825 GO:0016887 GO:0017076 GO:0017111 GO:0017171 GO:0019538 GO:0030163 GO:0030554 GO:0032553 GO:…
fig|6666666.69013.peg.256	PE	MA	0.5495	0.9998	16.6431	6.38655	-1.38182	scaffold00001	1105572	1105144	429	hypothetical protein	- none -	P08096	72	1.60523	[GO:0003677] DNA binding [GO:0005524] ATP binding [GO:0005634] nucleus [GO:0000790] nuclear chromatin [GO:0046872] metal ion binding [GO:0044774] mitotic DNA integrity checkpoint [GO:0007076] mitotic chromosome condensation [GO:0000070] mitotic sister chromatid segregation [GO:0035327] transcriptionally active chromatin [GO:0034506] chromosome, centromeric core domain [GO:0000819] sister chromati…		GO:0000003 GO:0000070 GO:0000075 GO:0000166 GO:0000228 GO:0000278 GO:0000280 GO:0000775 GO:0000785 GO:0000819 GO:0003674 GO:0003676 GO:0003824 GO:0003916 GO:0005488 GO:0005575 GO:0005622 GO:0005634 GO:0005694 GO:0006139 GO:0006259 GO:0006310 GO:0006323 GO:0006725 GO:0006807 GO:0006996 GO:0007049 GO:0007059 GO:0007093 GO:0007127 GO:0007131 GO:0007346 GO:0008094 GO:0008144 GO:0008150 GO:0008152 GO:…
fig|6666666.69013.peg.257	PE	MA	0.77145	0.9998	0.733782	1.08746	0.567539	scaffold00001	1105975	1105670	306	hypothetical protein	- none -	Q9CKR3	75	0.181252
fig|6666666.69013.peg.258	PE	MA	0.65535	0.9998	28.7621	17.6	-0.706137	scaffold00001	1106081	1109503	3423	Serine/threonine-protein kinase transcriptional regulatory protein PknK	- none -	P9WI65	2407	0	[GO:0005618] cell wall [GO:0005886] plasma membrane [GO:0005524] ATP binding [GO:0005829] cytosol [GO:0051090] regulation of DNA-binding transcription factor activity [GO:0005576] extracellular region [GO:0042802] identical protein binding [GO:0046872] metal ion binding [GO:0004672] protein kinase activity [GO:0046777] protein autophosphorylation [GO:0009405] pathogenesis [GO:0004674] protein ser…		GO:0000166 GO:0003674 GO:0003700 GO:0003824 GO:0004672 GO:0005488 GO:0005515 GO:0005575 GO:0005622 GO:0005737 GO:0006139 GO:0006351 GO:0006355 GO:0006464 GO:0006468 GO:0006725 GO:0006793 GO:0006796 GO:0006807 GO:0008144 GO:0008150 GO:0008152 GO:0009058 GO:0009059 GO:0009889 GO:0009987 GO:0010467 GO:0010468 GO:0010556 GO:0016020 GO:0016070 GO:0016301 GO:0016310 GO:0016740 GO:0016772 GO:0016773 GO:…
fig|6666666.69013.peg.259	PE	MA	0.36985	0.9998	19.5659	3.68439	-2.40884	scaffold00001	1109513	1109836	324	hypothetical protein	- none -	A2RI87	73	0.480343	[GO:0005886] plasma membrane [GO:0006865] amino acid transport [GO:0022857] transmembrane transporter activity [GO:0016021] integral component of membrane		GO:0003674 GO:0005215 GO:0005575 GO:0006810 GO:0006811 GO:0006820 GO:0008150 GO:0015711 GO:0015849 GO:0016020 GO:0031224 GO:0046942 GO:0051179 GO:0051234 GO:0055085 GO:0071702 GO:0071705 GO:0071944 GO:0110165
fig|6666666.69013.peg.260	PE	MA	0.34525	0.9998	42.4599	13.4437	-1.65917	Chromosome	1111593	1110313	1281	hypothetical protein	- none -	Q0C1E6	75	2.25298	[GO:0005886] plasma membrane [GO:0005506] iron ion binding [GO:0048038] quinone binding [GO:0051539] 4 iron, 4 sulfur cluster binding [GO:0008137] NADH dehydrogenase (ubiquinone) activity	[hne00190] Oxidative phosphorylation - Hyphomonas neptunium [hne01100] Metabolic pathways - Hyphomonas neptunium	GO:0003674 GO:0003824 GO:0003954 GO:0005488 GO:0005575 GO:0008150 GO:0008152 GO:0016020 GO:0016491 GO:0016651 GO:0016655 GO:0043167 GO:0043169 GO:0046872 GO:0046914 GO:0048037 GO:0050136 GO:0051536 GO:0051540 GO:0055114 GO:0071944 GO:0110165	Energy metabolism Metabolism
fig|6666666.69013.peg.260	PE	MA	0.431	0.9998	3.90879	15.865	2.02105	scaffold00001	1111593	1110313	1281	hypothetical protein	- none -	Q0C1E6	75	2.25298	[GO:0005886] plasma membrane [GO:0005506] iron ion binding [GO:0048038] quinone binding [GO:0051539] 4 iron, 4 sulfur cluster binding [GO:0008137] NADH dehydrogenase (ubiquinone) activity	[hne00190] Oxidative phosphorylation - Hyphomonas neptunium [hne01100] Metabolic pathways - Hyphomonas neptunium	GO:0003674 GO:0003824 GO:0003954 GO:0005488 GO:0005575 GO:0008150 GO:0008152 GO:0016020 GO:0016491 GO:0016651 GO:0016655 GO:0043167 GO:0043169 GO:0046872 GO:0046914 GO:0048037 GO:0050136 GO:0051536 GO:0051540 GO:0055114 GO:0071944 GO:0110165	Energy metabolism Metabolism
fig|6666666.69013.peg.261	PE	MA	0.2723	0.9998	5.23232	18.7488	1.84128	scaffold00001	1112790	1111594	1197	phosphoribosylglycinamide synthetase	- none -	Q8KWT3	217	9.39e-18	[GO:0005524] ATP binding [GO:0046872] metal ion binding [GO:0034026] L-amino-acid alpha-ligase activity [GO:0017000] antibiotic biosynthetic process		GO:0000166 GO:0003674 GO:0003824 GO:0005488 GO:0008144 GO:0008150 GO:0008152 GO:0009058 GO:0009987 GO:0016874 GO:0016879 GO:0016881 GO:0016999 GO:0017076 GO:0017144 GO:0030554 GO:0032553 GO:0032555 GO:0032559 GO:0035639 GO:0036094 GO:0043167 GO:0043168 GO:0043169 GO:0044237 GO:0044249 GO:0097159 GO:0097367 GO:1901265 GO:1901363
fig|6666666.69013.peg.262	PE	MA	1	1	5.19e-05	1.31901	14.6339	scaffold00001	1112764	1112988	225	hypothetical protein	- none -	Q7YTA6	70	0.390155	[GO:0005887] integral component of plasma membrane [GO:0006909] phagocytosis [GO:0004888] transmembrane signaling receptor activity [GO:0072657] protein localization to membrane		GO:0003674 GO:0005575 GO:0005886 GO:0006810 GO:0008104 GO:0008150 GO:0016020 GO:0016021 GO:0016192 GO:0031224 GO:0031226 GO:0033036 GO:0034613 GO:0038023 GO:0051179 GO:0051234 GO:0051641 GO:0060089 GO:0070727 GO:0071944 GO:0110165
fig|6666666.69013.peg.263	PE	MA	0.80175	0.9998	23.1	18.0564	-0.358383	scaffold00001	1112945	1113568	624	hypothetical protein	- none -	Q70LM8	120	1.57e-06	[GO:0016491] oxidoreductase activity [GO:0016788] hydrolase activity, acting on ester bonds [GO:0017000] antibiotic biosynthetic process		GO:0003674 GO:0003824 GO:0008150 GO:0008152 GO:0009058 GO:0009987 GO:0016787 GO:0016999 GO:0017144 GO:0044237 GO:0044249 GO:0055114
fig|6666666.69013.peg.264	PE	MA	1	1	8.63072	5.0935e-05	-17.3705	Chromosome	1113729	1113848	120	hypothetical protein	- none -	P11274	67	0.228485	[GO:0005089] Rho guanyl-nucleotide exchange factor activity [GO:0005085] guanyl-nucleotide exchange factor activity [GO:0005886] plasma membrane [GO:0005524] ATP binding [GO:0005829] cytosol [GO:0051171] regulation of nitrogen compound metabolic process [GO:0051726] regulation of cell cycle [GO:0006468] protein phosphorylation [GO:0046777] protein autophosphorylation [GO:0004674] protein serine/t…	[hsa05200] Pathways in cancer - Homo sapiens (human) [hsa05220] Chronic myeloid leukemia - Homo sapiens (human)	GO:0000166 GO:0001775 GO:0001882 GO:0001883 GO:0001974 GO:0002237 GO:0002252 GO:0002263 GO:0002274 GO:0002275 GO:0002283 GO:0002366 GO:0002376 GO:0002443 GO:0002444 GO:0002446 GO:0002520 GO:0002682 GO:0002683 GO:0002685 GO:0002686 GO:0002691 GO:0002694 GO:0002695 GO:0002697 GO:0002698 GO:0002703 GO:0002704 GO:0002886 GO:0002887 GO:0003008 GO:0003013 GO:0003018 GO:0003674 GO:0003824 GO:0003924 GO:…	Cancer: overview Cancer: specific types Human Diseases
fig|6666666.69013.peg.265	PE	MA	0.85025	0.9998	8.12501	6.24655	-0.37931	scaffold00001	1116198	1114723	1476	Methionyl-tRNA synthetase-related protein	tRNA aminoacylation, Met	A2BLU2	323	8.24e-31	[GO:0005524] ATP binding [GO:0005737] cytoplasm [GO:0046872] metal ion binding [GO:0004825] methionine-tRNA ligase activity [GO:0006431] methionyl-tRNA aminoacylation	[hbu00450] Selenocompound metabolism - Hyperthermus butylicus [hbu00970] Aminoacyl-tRNA biosynthesis - Hyperthermus butylicus [hbu01100] Metabolic pathways - Hyperthermus butylicus	GO:0000166 GO:0003674 GO:0003824 GO:0004812 GO:0005488 GO:0005575 GO:0005622 GO:0006082 GO:0006139 GO:0006399 GO:0006412 GO:0006418 GO:0006518 GO:0006520 GO:0006725 GO:0006807 GO:0008144 GO:0008150 GO:0008152 GO:0009058 GO:0009059 GO:0009987 GO:0010467 GO:0016070 GO:0016874 GO:0016875 GO:0017076 GO:0019538 GO:0019752 GO:0030554 GO:0032553 GO:0032555 GO:0032559 GO:0034641 GO:0034645 GO:0034660 GO:…	Genetic Information Processing Metabolism Metabolism of other amino acids Translation
fig|6666666.69013.peg.265	PE	MA	0.6033	0.9998	44.5969	22.7515	-0.970982	Chromosome	1116198	1114723	1476	Methionyl-tRNA synthetase-related protein	tRNA aminoacylation, Met	A2BLU2	323	8.24e-31	[GO:0005524] ATP binding [GO:0005737] cytoplasm [GO:0046872] metal ion binding [GO:0004825] methionine-tRNA ligase activity [GO:0006431] methionyl-tRNA aminoacylation	[hbu00450] Selenocompound metabolism - Hyperthermus butylicus [hbu00970] Aminoacyl-tRNA biosynthesis - Hyperthermus butylicus [hbu01100] Metabolic pathways - Hyperthermus butylicus	GO:0000166 GO:0003674 GO:0003824 GO:0004812 GO:0005488 GO:0005575 GO:0005622 GO:0006082 GO:0006139 GO:0006399 GO:0006412 GO:0006418 GO:0006518 GO:0006520 GO:0006725 GO:0006807 GO:0008144 GO:0008150 GO:0008152 GO:0009058 GO:0009059 GO:0009987 GO:0010467 GO:0016070 GO:0016874 GO:0016875 GO:0017076 GO:0019538 GO:0019752 GO:0030554 GO:0032553 GO:0032555 GO:0032559 GO:0034641 GO:0034645 GO:0034660 GO:…	Genetic Information Processing Metabolism Metabolism of other amino acids Translation
fig|6666666.69013.peg.266	PE	MA	0.23405	0.9998	3.29972	15.1943	2.20311	scaffold00001	1117538	1116195	1344	lysine N6-hydroxylase( EC:1.14.13.59 )	- none -	P11295	766	1.94e-96	[GO:0005886] plasma membrane [GO:0005737] cytoplasm [GO:0055072] iron ion homeostasis [GO:0047091] L-lysine 6-monooxygenase (NADPH) activity [GO:0019270] aerobactin biosynthetic process		GO:0003674 GO:0003824 GO:0004497 GO:0005575 GO:0005622 GO:0006082 GO:0006575 GO:0006807 GO:0008150 GO:0008152 GO:0009058 GO:0009237 GO:0009987 GO:0016020 GO:0016053 GO:0016491 GO:0016701 GO:0016703 GO:0016705 GO:0016709 GO:0019748 GO:0019752 GO:0042398 GO:0042592 GO:0043436 GO:0044237 GO:0044249 GO:0044281 GO:0044283 GO:0046394 GO:0046442 GO:0048878 GO:0050801 GO:0051186 GO:0051188 GO:0055065 GO:…
fig|6666666.69013.peg.267	PE	MA	0.76465	0.9998	8.18734	12.9439	0.660806	scaffold00001	1118598	1117522	1077	possible monooxygenase	- none -	P18299	124	3.08e-06	[GO:0047646] alkanal monooxygenase (FMN-linked) activity [GO:0008218] bioluminescence		GO:0003674 GO:0003824 GO:0004497 GO:0008150 GO:0008152 GO:0009987 GO:0016491 GO:0016705 GO:0016712 GO:0044237 GO:0055114
fig|6666666.69013.peg.268	PE	MA	0.59255	0.9998	21.803	9.81912	-1.15086	scaffold00001	1118987	1118619	369	Methionine--tRNA ligase( EC:6.1.1.10 )	- none -	Q59013	128	4.46e-09
fig|6666666.69013.peg.269	PE	MA	0.79375	0.9998	39.0361	29.7693	-0.390984	scaffold00001	1120444	1118984	1461	Lysine 2,3-aminomutase (EC 5.4.3.2)	Lysine degradation	O67554	357	1.45e-36	[GO:0016853] isomerase activity [GO:0046872] metal ion binding [GO:0051539] 4 iron, 4 sulfur cluster binding		GO:0003674 GO:0003824 GO:0005488 GO:0043167 GO:0043169 GO:0048037 GO:0051536 GO:0051540
fig|6666666.69013.peg.269	PE	MA	0.78985	0.9998	2.82658	1.61617	-0.806479	scaffold00001	1120444	1118984	1461	Lysine 2,3-aminomutase (EC 5.4.3.2)	Lysine degradation	O67554	357	1.45e-36	[GO:0016853] isomerase activity [GO:0046872] metal ion binding [GO:0051539] 4 iron, 4 sulfur cluster binding		GO:0003674 GO:0003824 GO:0005488 GO:0043167 GO:0043169 GO:0048037 GO:0051536 GO:0051540
fig|6666666.69013.peg.270	PE	MA	0.3709	0.9998	19.4853	4.01926	-2.27738	scaffold00001	1120812	1121342	531	possible non-ribosomal peptide synthetase	- none -	E2JA29	101	0.000384972	[GO:0003824] catalytic activity [GO:0031177] phosphopantetheine binding [GO:0017000] antibiotic biosynthetic process		GO:0003674 GO:0005488 GO:0008150 GO:0008152 GO:0009058 GO:0009987 GO:0016999 GO:0017144 GO:0019842 GO:0033218 GO:0036094 GO:0043167 GO:0043168 GO:0044237 GO:0044249 GO:0048037 GO:0072341
fig|6666666.69013.peg.271	PE	MA	0.72765	0.9998	26.5	17.8863	-0.56921	scaffold00001	1121347	1122741	1395	Long-chain-fatty-acid--CoA ligase (EC 6.2.1.3)	Biotin biosynthesis, Biotin synthesis cluster, Fatty acid metabolism cluster	Q9R9I9	326	1.07e-30	[GO:0016740] transferase activity [GO:0016788] hydrolase activity, acting on ester bonds [GO:0017000] antibiotic biosynthetic process		GO:0003674 GO:0003824 GO:0008150 GO:0008152 GO:0009058 GO:0009987 GO:0016787 GO:0016999 GO:0017144 GO:0044237 GO:0044249
fig|6666666.69013.peg.272	PE	MA	0.81625	0.9998	28.5826	22.9473	-0.316813	scaffold00001	1122825	1123994	1170	hypothetical protein	- none -	A4ZUC4	74	0.795091	[GO:0016021] integral component of membrane [GO:0033644] host cell membrane		GO:0005575 GO:0016020 GO:0018995 GO:0031224 GO:0033643 GO:0043657 GO:0110165
fig|6666666.69013.peg.273	PE	MA	0.61715	0.9998	33.6301	20.7	-0.702152	scaffold00001	1124003	1125268	1266	hypothetical protein	- none -	P55641	243	6.66e-21	[GO:0005524] ATP binding [GO:0016874] ligase activity [GO:0046872] metal ion binding		GO:0000166 GO:0003674 GO:0003824 GO:0005488 GO:0008144 GO:0017076 GO:0030554 GO:0032553 GO:0032555 GO:0032559 GO:0035639 GO:0036094 GO:0043167 GO:0043168 GO:0043169 GO:0097159 GO:0097367 GO:1901265 GO:1901363
fig|6666666.69013.peg.274	PE	MA	0.0013	0.123699	5.19e-05	27.3384	19.0073	scaffold00001	1125781	1125984	204	hypothetical protein	- none -	O50440	64	2.31682	[GO:0005618] cell wall [GO:0005886] plasma membrane [GO:0016021] integral component of membrane [GO:0006629] lipid metabolic process [GO:0016746] transferase activity, transferring acyl groups		GO:0003674 GO:0003824 GO:0005575 GO:0008150 GO:0008152 GO:0016020 GO:0016740 GO:0030312 GO:0031224 GO:0044238 GO:0071704 GO:0071944 GO:0110165
fig|6666666.69013.peg.275	PE	MA	0.74785	0.9998	6.29	10.9591	0.800277	scaffold00001	1126311	1126577	267	Rieske iron-sulfur protein	- none -	O07622	122	6.82e-08	[GO:0016491] oxidoreductase activity [GO:0005737] cytoplasm [GO:0046872] metal ion binding [GO:0016020] membrane [GO:0051537] 2 iron, 2 sulfur cluster binding		GO:0003674 GO:0003824 GO:0005488 GO:0005575 GO:0005622 GO:0008150 GO:0008152 GO:0043167 GO:0043169 GO:0048037 GO:0051536 GO:0051540 GO:0055114 GO:0110165
fig|6666666.69013.peg.276	PE	MA	0.0268	0.9998	5.18805e-05	43.9152	19.6911	scaffold00001	1127060	1127215	156	hypothetical protein	- none -	P41718	63	1.51439	[GO:0016021] integral component of membrane [GO:0055036] virion membrane [GO:0019031] viral envelope		GO:0005575 GO:0016020 GO:0019012 GO:0031224 GO:0036338 GO:0044423 GO:0110165
fig|6666666.69013.peg.277	PE	MA	0.87165	0.9998	32.2508	27.6604	-0.221513	scaffold00001	1127225	1128931	1707	possible helicase	- none -	Q5BJL5	88	0.191713	[GO:0031490] chromatin DNA binding [GO:0006355] regulation of transcription, DNA-templated [GO:0005634] nucleus [GO:0042393] histone binding		GO:0003674 GO:0003676 GO:0003677 GO:0003682 GO:0005488 GO:0005515 GO:0005575 GO:0005622 GO:0006139 GO:0006351 GO:0006725 GO:0006807 GO:0008150 GO:0008152 GO:0009058 GO:0009059 GO:0009889 GO:0009987 GO:0010467 GO:0010468 GO:0010556 GO:0016070 GO:0018130 GO:0019219 GO:0019222 GO:0019438 GO:0031323 GO:0031326 GO:0032774 GO:0034641 GO:0034645 GO:0034654 GO:0043170 GO:0043226 GO:0043227 GO:0043229 GO:…
fig|6666666.69013.peg.278	PE	MA	0.2604	0.9998	23.0041	6.93265	-1.73041	Chromosome	1129215	1130120	906	3-hydroxyisobutyrate dehydrogenase (EC 1.1.1.31)	Valine degradation	P9WNY5	591	5.03e-74	[GO:0050661] NADP binding [GO:0051287] NAD binding [GO:0008442] 3-hydroxyisobutyrate dehydrogenase activity [GO:0006574] valine catabolic process	[mtu01100] Metabolic pathways - Mycobacterium tuberculosis H37Rv [mtu00280] Valine, leucine and isoleucine degradation - Mycobacterium tuberculosis H37Rv	GO:0000166 GO:0003674 GO:0003824 GO:0005488 GO:0006082 GO:0006520 GO:0006573 GO:0006807 GO:0008150 GO:0008152 GO:0009056 GO:0009063 GO:0009081 GO:0009083 GO:0009987 GO:0016054 GO:0016491 GO:0016614 GO:0016616 GO:0019752 GO:0036094 GO:0043436 GO:0044237 GO:0044238 GO:0044248 GO:0044281 GO:0044282 GO:0046395 GO:0048037 GO:0050662 GO:0055114 GO:0071704 GO:0097159 GO:1901265 GO:1901363 GO:1901564 GO:…	Amino acid metabolism Metabolism
fig|6666666.69013.peg.279	PE	MA	0.56255	0.9998	18.0431	30.5151	0.758076	Chromosome	1130198	1130767	570	Adenylate kinase (EC 2.7.4.3)	Purine conversions	C4LL05	498	3.91e-63	[GO:0005524] ATP binding [GO:0005737] cytoplasm [GO:0004017] adenylate kinase activity [GO:0044209] AMP salvage	[ckp00230] Purine metabolism - Corynebacterium kroppenstedtii [ckp00730] Thiamine metabolism - Corynebacterium kroppenstedtii [ckp01100] Metabolic pathways - Corynebacterium kroppenstedtii [ckp01110] Biosynthesis of secondary metabolites - Corynebacterium kroppenstedtii [ckp01130] Biosynthesis of antibiotics - Corynebacterium kroppenstedtii	GO:0000166 GO:0003674 GO:0003824 GO:0005488 GO:0005575 GO:0005622 GO:0006139 GO:0006163 GO:0006164 GO:0006167 GO:0006725 GO:0006753 GO:0006793 GO:0006796 GO:0006807 GO:0008144 GO:0008150 GO:0008152 GO:0009058 GO:0009117 GO:0009123 GO:0009124 GO:0009126 GO:0009127 GO:0009150 GO:0009152 GO:0009156 GO:0009161 GO:0009165 GO:0009167 GO:0009168 GO:0009259 GO:0009260 GO:0009987 GO:0016301 GO:0016310 GO:…	Metabolism Metabolism of cofactors and vitamins Nucleotide metabolism
fig|6666666.69013.peg.280	PE	MA	0.7678	0.9998	25.1591	19.1042	-0.39719	Chromosome	1130820	1132322	1503	Aldehyde dehydrogenase (EC 1.2.1.3)	Glycerolipid and Glycerophospholipid Metabolism in Bacteria, Methylglyoxal Metabolism, Methylglyoxal Metabolism, Pyruvate metabolism II: acetyl-CoA, acetogenesis from pyruvate	O34660	794	4.42e-99	[GO:0004029] aldehyde dehydrogenase (NAD+) activity [GO:0006081] cellular aldehyde metabolic process [GO:0043878] glyceraldehyde-3-phosphate dehydrogenase (NAD+) (non-phosphorylating) activity	[bsu01100] Metabolic pathways - Bacillus subtilis subsp. subtilis 168 [bsu00071] Fatty acid degradation - Bacillus subtilis subsp. subtilis 168 [bsu01110] Biosynthesis of secondary metabolites - Bacillus subtilis subsp. subtilis 168 [bsu01120] Microbial metabolism in diverse environments - Bacillus subtilis subsp. subtilis 168 [bsu00010] Glycolysis / Gluconeogenesis - Bacillus subtilis subsp. sub…	GO:0003674 GO:0003824 GO:0004030 GO:0008150 GO:0008152 GO:0009987 GO:0016491 GO:0016620 GO:0016903 GO:0044237 GO:0055114 GO:0071704	Amino acid metabolism Carbohydrate metabolism Lipid metabolism Metabolism Metabolism of other amino acids Xenobiotics biodegradation and metabolism
fig|6666666.69013.peg.281	PE	MA	0.5957	0.9998	31.0867	18.9651	-0.71295	scaffold00001	1132337	1133551	1215	CAIB/BAIF family protein	- none -	Q7TNE1	681	3.05e-84	[GO:0005739] mitochondrion [GO:0047369] succinate-hydroxymethylglutarate CoA-transferase activity		GO:0003674 GO:0003824 GO:0005575 GO:0005622 GO:0005737 GO:0008410 GO:0016740 GO:0016782 GO:0043226 GO:0043227 GO:0043229 GO:0043231 GO:0110165
fig|6666666.69013.peg.282	PE	MA	0.095	0.9998	35.1	6.8483	-2.35641	scaffold00001	1134548	1133637	912	Transcriptional regulator, LysR family	CBSS-349102.4.peg.3442	P43011	238	6.65e-22	[GO:0006351] transcription, DNA-templated [GO:0043565] sequence-specific DNA binding [GO:0003700] DNA-binding transcription factor activity		GO:0003674 GO:0003676 GO:0003677 GO:0005488 GO:0006139 GO:0006355 GO:0006725 GO:0006807 GO:0008150 GO:0008152 GO:0009058 GO:0009059 GO:0009889 GO:0009987 GO:0010467 GO:0010468 GO:0010556 GO:0016070 GO:0018130 GO:0019219 GO:0019222 GO:0019438 GO:0031323 GO:0031326 GO:0032774 GO:0034641 GO:0034645 GO:0034654 GO:0043170 GO:0044237 GO:0044238 GO:0044249 GO:0044260 GO:0044271 GO:0046483 GO:0050789 GO:…
fig|6666666.69013.peg.282	PE	MA	0.2743	0.9998	9.41484	40.9517	2.12091	scaffold00001	1134548	1133637	912	Transcriptional regulator, LysR family	CBSS-349102.4.peg.3442	P43011	238	6.65e-22	[GO:0006351] transcription, DNA-templated [GO:0043565] sequence-specific DNA binding [GO:0003700] DNA-binding transcription factor activity		GO:0003674 GO:0003676 GO:0003677 GO:0005488 GO:0006139 GO:0006355 GO:0006725 GO:0006807 GO:0008150 GO:0008152 GO:0009058 GO:0009059 GO:0009889 GO:0009987 GO:0010467 GO:0010468 GO:0010556 GO:0016070 GO:0018130 GO:0019219 GO:0019222 GO:0019438 GO:0031323 GO:0031326 GO:0032774 GO:0034641 GO:0034645 GO:0034654 GO:0043170 GO:0044237 GO:0044238 GO:0044249 GO:0044260 GO:0044271 GO:0046483 GO:0050789 GO:…
fig|6666666.69013.peg.283	PE	MA	0.51265	0.9998	33.8719	18.0661	-0.906804	scaffold00001	1134898	1134545	354	probable transcriptional regulator, MarR family	- none -	Q5WHU1	84	0.0168081	[GO:0003677] DNA binding [GO:0030435] sporulation resulting in formation of a cellular spore [GO:0045892] negative regulation of transcription, DNA-templated [GO:0003700] DNA-binding transcription factor activity		GO:0003674 GO:0003676 GO:0005488 GO:0006139 GO:0006351 GO:0006355 GO:0006725 GO:0006807 GO:0008150 GO:0008152 GO:0009058 GO:0009059 GO:0009653 GO:0009889 GO:0009890 GO:0009892 GO:0009987 GO:0010467 GO:0010468 GO:0010556 GO:0010558 GO:0010605 GO:0010629 GO:0016070 GO:0018130 GO:0019219 GO:0019222 GO:0019438 GO:0030154 GO:0031323 GO:0031324 GO:0031326 GO:0031327 GO:0032502 GO:0032774 GO:0034641 GO:…
fig|6666666.69013.peg.284	PE	MA	0.88535	0.9998	76.9606	67.3988	-0.191397	Chromosome	1135268	1134909	360	hypothetical protein	- none -	Q9UBN6	73	0.699475	[GO:0005886] plasma membrane [GO:0009986] cell surface [GO:0043066] negative regulation of apoptotic process [GO:0016021] integral component of membrane [GO:0042981] regulation of apoptotic process [GO:0007165] signal transduction [GO:0007166] cell surface receptor signaling pathway [GO:0050900] leukocyte migration [GO:0004888] transmembrane signaling receptor activity [GO:0045569] TRAIL binding …	[hsa04060] Cytokine-cytokine receptor interaction - Homo sapiens (human) [hsa04061] Viral protein interaction with cytokine and cytokine receptor - Homo sapiens (human)	GO:0002376 GO:0003674 GO:0005488 GO:0005515 GO:0005575 GO:0006915 GO:0006928 GO:0007154 GO:0007165 GO:0008150 GO:0008219 GO:0009987 GO:0010941 GO:0012501 GO:0016020 GO:0016477 GO:0023052 GO:0031224 GO:0038023 GO:0040011 GO:0042981 GO:0043067 GO:0043069 GO:0048519 GO:0048523 GO:0048870 GO:0050789 GO:0050794 GO:0050896 GO:0051179 GO:0051674 GO:0051716 GO:0060089 GO:0060548 GO:0065007 GO:0071944 GO:…	Environmental Information Processing Signaling molecules and interaction
fig|6666666.69013.peg.285	PE	MA	0.8041	0.9998	19.5662	15.4179	-0.343757	Chromosome	1135269	1136432	1164	Branched-chain acyl-CoA dehydrogenase (EC 1.3.99.12)	Isoleucine degradation, Leucine Degradation and HMG-CoA Metabolism, Valine degradation	Q9D7B6	1170	1.33e-158	[GO:0005739] mitochondrion [GO:0050660] flavin adenine dinucleotide binding [GO:0006629] lipid metabolic process [GO:0003995] acyl-CoA dehydrogenase activity [GO:0006574] valine catabolic process	[mmu01100] Metabolic pathways - Mus musculus (mouse) [mmu00280] Valine, leucine and isoleucine degradation - Mus musculus (mouse)	GO:0000166 GO:0003674 GO:0003824 GO:0005488 GO:0005575 GO:0005622 GO:0005737 GO:0006082 GO:0006520 GO:0006573 GO:0006807 GO:0008150 GO:0008152 GO:0009056 GO:0009063 GO:0009081 GO:0009083 GO:0009987 GO:0016054 GO:0016491 GO:0016627 GO:0019752 GO:0036094 GO:0043167 GO:0043168 GO:0043226 GO:0043227 GO:0043229 GO:0043231 GO:0043436 GO:0044237 GO:0044238 GO:0044248 GO:0044281 GO:0044282 GO:0046395 GO:…	Amino acid metabolism Metabolism
fig|6666666.69013.peg.286	PE	MA	0.8288	0.9998	21.5187	26.2967	0.289291	Chromosome	1136429	1137508	1080	3-hydroxyisobutyryl-CoA hydrolase (EC 3.1.2.4)	Valine degradation	Q28FR6	607	1.91e-74	[GO:0005739] mitochondrion [GO:0003860] 3-hydroxyisobutyryl-CoA hydrolase activity [GO:0006574] valine catabolic process	[xtr00280] Valine, leucine and isoleucine degradation - Xenopus tropicalis (western clawed frog) [xtr00410] beta-Alanine metabolism - Xenopus tropicalis (western clawed frog) [xtr00640] Propanoate metabolism - Xenopus tropicalis (western clawed frog) [xtr01100] Metabolic pathways - Xenopus tropicalis (western clawed frog) [xtr01200] Carbon metabolism - Xenopus tropicalis (western clawed frog)	GO:0003674 GO:0003824 GO:0005575 GO:0005622 GO:0005737 GO:0006082 GO:0006520 GO:0006573 GO:0006807 GO:0008150 GO:0008152 GO:0009056 GO:0009063 GO:0009081 GO:0009083 GO:0009987 GO:0016054 GO:0016289 GO:0016787 GO:0016788 GO:0016790 GO:0019752 GO:0043226 GO:0043227 GO:0043229 GO:0043231 GO:0043436 GO:0044237 GO:0044238 GO:0044248 GO:0044281 GO:0044282 GO:0046395 GO:0071704 GO:0110165 GO:1901564 GO:…	Amino acid metabolism Carbohydrate metabolism Metabolism Metabolism of other amino acids
fig|6666666.69013.peg.287	PE	MA	0.62175	0.9998	28.5941	45.6422	0.674651	Chromosome	1137505	1138281	777	Enoyl-CoA hydratase [valine degradation] (EC 4.2.1.17)	Valine degradation	P9WNN9	929	1.61e-126	[GO:0005618] cell wall [GO:0005886] plasma membrane [GO:0016853] isomerase activity [GO:0005739] mitochondrion [GO:0006635] fatty acid beta-oxidation [GO:0004300] enoyl-CoA hydratase activity	[mtu01100] Metabolic pathways - Mycobacterium tuberculosis H37Rv [mtu00310] Lysine degradation - Mycobacterium tuberculosis H37Rv [mtu00380] Tryptophan metabolism - Mycobacterium tuberculosis H37Rv [mtu01110] Biosynthesis of secondary metabolites - Mycobacterium tuberculosis H37Rv [mtu01120] Microbial metabolism in diverse environments - Mycobacterium tuberculosis H37Rv [mtu01130] Biosynthesis of…	GO:0003674 GO:0003824 GO:0005575 GO:0005622 GO:0005737 GO:0006082 GO:0006629 GO:0006631 GO:0008150 GO:0008152 GO:0009056 GO:0009062 GO:0009987 GO:0016020 GO:0016042 GO:0016054 GO:0016829 GO:0016835 GO:0016836 GO:0019395 GO:0019752 GO:0030258 GO:0030312 GO:0032787 GO:0034440 GO:0043226 GO:0043227 GO:0043229 GO:0043231 GO:0043436 GO:0044237 GO:0044238 GO:0044242 GO:0044248 GO:0044255 GO:0044281 GO:…	Amino acid metabolism Carbohydrate metabolism Lipid metabolism Metabolism Metabolism of other amino acids Metabolism of terpenoids and polyketides Xenobiotics biodegradation and metabolism
fig|6666666.69013.peg.288	PE	MA	0.6089	0.9998	21.7944	12.8	-0.773189	scaffold00001	1138936	1138682	255	Propanediol utilization polyhedral body protein PduJ	- none -	P0A1C7	150	3.33e-13
fig|6666666.69013.peg.288	PE	MA	0.5035	0.9998	7.91907	23.8406	1.59002	scaffold00001	1138936	1138682	255	Propanediol utilization polyhedral body protein PduJ	- none -	P0A1C7	150	3.33e-13
fig|6666666.69013.peg.289	PE	MA	0.72045	0.9998	15.3054	22.1121	0.530795	Chromosome	1139887	1139090	798	5-nucleotidase SurE (EC 3.1.3.5)	Housecleaning nucleoside triphosphate pyrophosphatases, Stationary phase repair cluster	Q24WI0	211	1.23e-18	[GO:0005737] cytoplasm [GO:0046872] metal ion binding [GO:0000166] nucleotide binding [GO:0008253] 5'-nucleotidase activity	[dsy00230] Purine metabolism - Desulfitobacterium hafniense Y51 [dsy00240] Pyrimidine metabolism - Desulfitobacterium hafniense Y51 [dsy00760] Nicotinate and nicotinamide metabolism - Desulfitobacterium hafniense Y51 [dsy01100] Metabolic pathways - Desulfitobacterium hafniense Y51 [dsy01110] Biosynthesis of secondary metabolites - Desulfitobacterium hafniense Y51	GO:0003674 GO:0003824 GO:0005488 GO:0005575 GO:0005622 GO:0006793 GO:0006796 GO:0008150 GO:0008152 GO:0008252 GO:0009987 GO:0016311 GO:0016787 GO:0016788 GO:0016791 GO:0036094 GO:0042578 GO:0043167 GO:0043169 GO:0044237 GO:0097159 GO:0110165 GO:1901265 GO:1901363	Metabolism Metabolism of cofactors and vitamins Nucleotide metabolism
fig|6666666.69013.peg.290	PE	MA	0.81035	0.9998	27.2349	21.4952	-0.341442	Chromosome	1140819	1139884	936	phosphatase-like protein( EC:3.1.3.18 )	- none -	Q55039	124	1.02e-06	[GO:0046872] metal ion binding [GO:0019253] reductive pentose-phosphate cycle [GO:0008967] phosphoglycolate phosphatase activity [GO:0046295] glycolate biosynthetic process	[syf00630] Glyoxylate and dicarboxylate metabolism - Synechococcus elongatus PCC7942 [syf01100] Metabolic pathways - Synechococcus elongatus PCC7942 [syf01110] Biosynthesis of secondary metabolites - Synechococcus elongatus PCC7942 [syf01130] Biosynthesis of antibiotics - Synechococcus elongatus PCC7942	GO:0003674 GO:0003824 GO:0005488 GO:0005975 GO:0006066 GO:0006082 GO:0006793 GO:0006796 GO:0008150 GO:0008152 GO:0009058 GO:0009441 GO:0009987 GO:0015977 GO:0015979 GO:0016051 GO:0016053 GO:0016311 GO:0016787 GO:0016788 GO:0016791 GO:0017144 GO:0019685 GO:0019752 GO:0032787 GO:0034308 GO:0034309 GO:0042578 GO:0043167 GO:0043169 GO:0043436 GO:0044237 GO:0044238 GO:0044249 GO:0044281 GO:0044283 GO:…	Carbohydrate metabolism Metabolism
fig|6666666.69013.peg.291	PE	MA	0.88855	0.9998	27.9195	24.2431	-0.203699	Chromosome	1141844	1140849	996	hypothetical protein	- none -	Q5UXX4	87	0.107094	[GO:0005524] ATP binding [GO:0000049] tRNA binding [GO:0005737] cytoplasm [GO:0004824] lysine-tRNA ligase activity [GO:0006430] lysyl-tRNA aminoacylation	[hma00970] Aminoacyl-tRNA biosynthesis - Haloarcula marismortui	GO:0000166 GO:0003674 GO:0003676 GO:0003723 GO:0003824 GO:0004812 GO:0005488 GO:0005575 GO:0005622 GO:0006082 GO:0006139 GO:0006399 GO:0006412 GO:0006418 GO:0006518 GO:0006520 GO:0006725 GO:0006807 GO:0008144 GO:0008150 GO:0008152 GO:0009058 GO:0009059 GO:0009987 GO:0010467 GO:0016070 GO:0016874 GO:0016875 GO:0017076 GO:0019538 GO:0019752 GO:0030554 GO:0032553 GO:0032555 GO:0032559 GO:0034641 GO:…	Genetic Information Processing Translation
fig|6666666.69013.peg.292	PE	MA	0.70225	0.9998	4.22297	8.34346	0.982388	scaffold00001	1142134	1142394	261	Ethanolamine utilization polyhedral-body-like protein EutN	- none -	Q03512	134	9.72e-11
fig|6666666.69013.peg.293	PE	MA	0.339	0.9998	28.0998	5.94094	-2.2418	scaffold00001	1142466	1142789	324	Ethanolamine utilization protein similar to PduA/PduJ	- none -	P0A1C7	194	1.77e-19
fig|6666666.69013.peg.294	PE	MA	0.6593	0.9998	24.1423	15.496	-0.639667	Chromosome	1142863	1144239	1377	Alcohol dehydrogenase (EC 1.1.1.1); Acetaldehyde dehydrogenase (EC 1.2.1.10)	5-FCL-like protein, Biphenyl Degradation, Butanol Biosynthesis, Butanol Biosynthesis, Fermentations: Lactate, Fermentations: Mixed acid, Fermentations: Mixed acid, Glycerolipid and Glycerophospholipid Metabolism in Bacteria, Pyruvate metabolism II: acetyl-CoA, acetogenesis from pyruvate	P0A9Q7	761	8.67e-91	[GO:0005829] cytosol [GO:0042802] identical protein binding [GO:0046872] metal ion binding [GO:0008774] acetaldehyde dehydrogenase (acetylating) activity [GO:0016020] membrane [GO:0006115] ethanol biosynthetic process [GO:0004022] alcohol dehydrogenase (NAD+) activity [GO:0015976] carbon utilization	[ecj01120] Microbial metabolism in diverse environments - Escherichia coli K-12 W3110 [ecj01100] Metabolic pathways - Escherichia coli K-12 W3110 [ecj00010] Glycolysis / Gluconeogenesis - Escherichia coli K-12 W3110 [ecj00071] Fatty acid degradation - Escherichia coli K-12 W3110 [ecj00350] Tyrosine metabolism - Escherichia coli K-12 W3110 [ecj00620] Pyruvate metabolism - Escherichia coli K-12 W31…	GO:0003674 GO:0003824 GO:0005488 GO:0005515 GO:0005575 GO:0005622 GO:0005737 GO:0006066 GO:0006067 GO:0008150 GO:0008152 GO:0009058 GO:0009987 GO:0016491 GO:0016614 GO:0016616 GO:0016620 GO:0016903 GO:0016999 GO:0017000 GO:0017144 GO:0018455 GO:0034308 GO:0034309 GO:0043167 GO:0043169 GO:0044237 GO:0044249 GO:0044281 GO:0044283 GO:0046165 GO:0055114 GO:0071704 GO:0110165 GO:1901576 GO:1901615 GO:…	Amino acid metabolism Carbohydrate metabolism Lipid metabolism Metabolism Xenobiotics biodegradation and metabolism
fig|6666666.69013.peg.295	PE	MA	0.6854	0.9998	19.3139	12.1303	-0.671024	scaffold00001	1144239	1145048	810	Ethanolamine utilization protein EutJ	- none -	P0A206	228	7.07e-21	[GO:0046336] ethanolamine catabolic process		GO:0006066 GO:0006576 GO:0006580 GO:0006807 GO:0008150 GO:0008152 GO:0009056 GO:0009308 GO:0009310 GO:0009987 GO:0034308 GO:0034310 GO:0034641 GO:0042402 GO:0042439 GO:0044106 GO:0044237 GO:0044281 GO:0044282 GO:0046164 GO:0071704 GO:1901160 GO:1901161 GO:1901564 GO:1901565 GO:1901575 GO:1901615 GO:1901616
fig|6666666.69013.peg.296	PE	MA	0.9549	0.9998	25.0705	26.5103	0.0805622	Chromosome	1145045	1145680	636	hypothetical protein	- none -	Q6G1E6	87	0.0268904	[GO:0046872] metal ion binding [GO:0000166] nucleotide binding [GO:0047429] nucleoside-triphosphate diphosphatase activity [GO:0017111] nucleoside-triphosphatase activity [GO:0009117] nucleotide metabolic process [GO:0009146] purine nucleoside triphosphate catabolic process	[bqu00230] Purine metabolism - Bartonella quintana Toulouse [bqu01100] Metabolic pathways - Bartonella quintana Toulouse	GO:0003674 GO:0003824 GO:0005488 GO:0006139 GO:0006725 GO:0006753 GO:0006793 GO:0006796 GO:0006807 GO:0008150 GO:0008152 GO:0009056 GO:0009058 GO:0009141 GO:0009143 GO:0009144 GO:0009987 GO:0016462 GO:0016787 GO:0016817 GO:0016818 GO:0018130 GO:0019438 GO:0019439 GO:0019637 GO:0034404 GO:0034641 GO:0034654 GO:0034655 GO:0036094 GO:0043167 GO:0043169 GO:0044237 GO:0044238 GO:0044248 GO:0044249 GO:…	Metabolism Nucleotide metabolism
fig|6666666.69013.peg.297	PE	MA	0.8763	0.9998	24.0123	20.8164	-0.206053	Chromosome	1145677	1147008	1332	Malate dehydrogenase (EC 1.1.1.37)	Glyoxylate bypass, Serine-glyoxylate cycle, TCA Cycle	B4SFQ8	552	4.63e-66	[GO:0005975] carbohydrate metabolic process [GO:0030060] L-malate dehydrogenase activity [GO:0006099] tricarboxylic acid cycle [GO:0019752] carboxylic acid metabolic process	[pph00020] Citrate cycle (TCA cycle) - Pelodictyon phaeoclathratiforme [pph00270] Cysteine and methionine metabolism - Pelodictyon phaeoclathratiforme [pph00620] Pyruvate metabolism - Pelodictyon phaeoclathratiforme [pph00630] Glyoxylate and dicarboxylate metabolism - Pelodictyon phaeoclathratiforme [pph00680] Methane metabolism - Pelodictyon phaeoclathratiforme [pph00720] Carbon fixation pathway…	GO:0003674 GO:0003824 GO:0006082 GO:0006091 GO:0008150 GO:0008152 GO:0009060 GO:0009987 GO:0015980 GO:0016491 GO:0016614 GO:0016615 GO:0016616 GO:0043436 GO:0044237 GO:0044238 GO:0044281 GO:0045333 GO:0055114 GO:0071704	Amino acid metabolism Carbohydrate metabolism Energy metabolism Metabolism
fig|6666666.69013.peg.298	PE	MA	0.5993	0.9998	25.1167	15.1243	-0.731779	scaffold00001	1147005	1148042	1038	Threonine dehydrogenase and related Zn-dependent dehydrogenases	Threonine degradation	P47734	422	3.64e-47	[GO:0008270] zinc ion binding [GO:0005737] cytoplasm [GO:0051903] S-(hydroxymethyl)glutathione dehydrogenase activity		GO:0003674 GO:0003824 GO:0005488 GO:0005575 GO:0005622 GO:0008150 GO:0008152 GO:0016491 GO:0016614 GO:0016616 GO:0043167 GO:0043169 GO:0046872 GO:0046914 GO:0055114 GO:0110165
fig|6666666.69013.peg.299	PE	MA	0.6311	0.9998	34.2825	21.3686	-0.68198	scaffold00001	1148064	1150268	2205	hypothetical protein	- none -	O32138	154	2.77e-09	[GO:0003677] DNA binding [GO:0006144] purine nucleobase metabolic process		GO:0003674 GO:0003676 GO:0005488 GO:0006139 GO:0006725 GO:0006807 GO:0008150 GO:0008152 GO:0009112 GO:0009987 GO:0034641 GO:0044237 GO:0044238 GO:0044281 GO:0046483 GO:0055086 GO:0071704 GO:0072521 GO:0097159 GO:1901360 GO:1901363 GO:1901564
fig|6666666.69013.peg.300	PE	MA	0.66865	0.9998	10.171	12.8321	0.335296	scaffold00001	1152900	1150390	2511	Pyruvate,phosphate dikinase (EC 2.7.9.1)	Glycolysis and Gluconeogenesis, Pyruvate metabolism I: anaplerotic reactions, PEP	P22983	1115	7.95e-138	[GO:0005524] ATP binding [GO:0046872] metal ion binding [GO:0016301] kinase activity [GO:0050242] pyruvate, phosphate dikinase activity [GO:0006090] pyruvate metabolic process		GO:0000166 GO:0003674 GO:0003824 GO:0005488 GO:0006082 GO:0006793 GO:0006796 GO:0008144 GO:0008150 GO:0008152 GO:0009987 GO:0016310 GO:0016740 GO:0016772 GO:0016781 GO:0017076 GO:0019752 GO:0030554 GO:0032553 GO:0032555 GO:0032559 GO:0032787 GO:0035639 GO:0036094 GO:0043167 GO:0043168 GO:0043169 GO:0043436 GO:0044237 GO:0044281 GO:0071704 GO:0097159 GO:0097367 GO:1901265 GO:1901363
fig|6666666.69013.peg.300	PE	MA	0.957	0.9998	35.3564	33.4383	-0.0804699	scaffold00001	1152900	1150390	2511	Pyruvate,phosphate dikinase (EC 2.7.9.1)	Glycolysis and Gluconeogenesis, Pyruvate metabolism I: anaplerotic reactions, PEP	P22983	1115	7.95e-138	[GO:0005524] ATP binding [GO:0046872] metal ion binding [GO:0016301] kinase activity [GO:0050242] pyruvate, phosphate dikinase activity [GO:0006090] pyruvate metabolic process		GO:0000166 GO:0003674 GO:0003824 GO:0005488 GO:0006082 GO:0006793 GO:0006796 GO:0008144 GO:0008150 GO:0008152 GO:0009987 GO:0016310 GO:0016740 GO:0016772 GO:0016781 GO:0017076 GO:0019752 GO:0030554 GO:0032553 GO:0032555 GO:0032559 GO:0032787 GO:0035639 GO:0036094 GO:0043167 GO:0043168 GO:0043169 GO:0043436 GO:0044237 GO:0044281 GO:0071704 GO:0097159 GO:0097367 GO:1901265 GO:1901363
fig|6666666.69013.peg.301	PE	MA	0.46855	0.9998	31.8408	14.4292	-1.14189	Chromosome	1153525	1152905	621	hypothetical protein	- none -	Q1GUY1	75	1.06902	[GO:0005886] plasma membrane [GO:0005524] ATP binding [GO:0016887] ATPase activity [GO:0015415] ATPase-coupled phosphate ion transmembrane transporter activity [GO:0005315] inorganic phosphate transmembrane transporter activity	[sal02010] ABC transporters - Sphingopyxis alaskensis	GO:0000166 GO:0003674 GO:0003824 GO:0005215 GO:0005488 GO:0005575 GO:0006810 GO:0006811 GO:0006817 GO:0006820 GO:0008144 GO:0008150 GO:0008509 GO:0015075 GO:0015103 GO:0015114 GO:0015291 GO:0015318 GO:0015399 GO:0015698 GO:0016020 GO:0016462 GO:0016787 GO:0016817 GO:0016818 GO:0017076 GO:0017111 GO:0022804 GO:0022853 GO:0022857 GO:0030554 GO:0032553 GO:0032555 GO:0032559 GO:0034220 GO:0035435 GO:…	Environmental Information Processing Membrane transport
fig|6666666.69013.peg.302	PE	MA	0.9516	0.9998	40.5923	38.1972	-0.0877392	Chromosome	1155058	1153622	1437	hypothetical protein	- none -	Q4ZY26	85	0.280738	[GO:0005737] cytoplasm [GO:0003866] 3-phosphoshikimate 1-carboxyvinyltransferase activity [GO:0009073] aromatic amino acid family biosynthetic process [GO:0009423] chorismate biosynthetic process	[psb00400] Phenylalanine, tyrosine and tryptophan biosynthesis - Pseudomonas syringae pv. syringae B728a [psb01100] Metabolic pathways - Pseudomonas syringae pv. syringae B728a [psb01110] Biosynthesis of secondary metabolites - Pseudomonas syringae pv. syringae B728a [psb01130] Biosynthesis of antibiotics - Pseudomonas syringae pv. syringae B728a [psb01230] Biosynthesis of amino acids - Pseudomon…	GO:0003674 GO:0003824 GO:0005575 GO:0005622 GO:0006082 GO:0006520 GO:0006725 GO:0006807 GO:0008150 GO:0008152 GO:0008652 GO:0009058 GO:0009072 GO:0009987 GO:0016053 GO:0016740 GO:0016765 GO:0019438 GO:0019752 GO:0043436 GO:0043648 GO:0043650 GO:0044237 GO:0044238 GO:0044249 GO:0044281 GO:0044283 GO:0046394 GO:0046417 GO:0071704 GO:0110165 GO:1901360 GO:1901362 GO:1901564 GO:1901566 GO:1901576	Amino acid metabolism Metabolism
fig|6666666.69013.peg.303	PE	MA	0.9072	0.9998	30.8233	27.0156	-0.190229	scaffold00001	1155561	1155103	459	hypothetical protein	- none -	Q5W252	85	0.0387295	[GO:0005524] ATP binding [GO:0016740] transferase activity [GO:0016874] ligase activity [GO:0016301] kinase activity [GO:0017000] antibiotic biosynthetic process		GO:0000166 GO:0003674 GO:0003824 GO:0005488 GO:0006793 GO:0006796 GO:0008144 GO:0008150 GO:0008152 GO:0009058 GO:0009987 GO:0016310 GO:0016740 GO:0016772 GO:0016999 GO:0017076 GO:0017144 GO:0030554 GO:0032553 GO:0032555 GO:0032559 GO:0035639 GO:0036094 GO:0043167 GO:0043168 GO:0044237 GO:0044249 GO:0097159 GO:0097367 GO:1901265 GO:1901363
fig|6666666.69013.peg.304	PE	MA	0.9549	0.9998	28.1022	26.6058	-0.0789423	Chromosome	1157242	1155647	1596	Long-chain-fatty-acid--CoA ligase (EC 6.2.1.3)	Biotin biosynthesis, Biotin synthesis cluster, Fatty acid metabolism cluster	O07610	737	6.5e-90	[GO:0005524] ATP binding [GO:0003996] acyl-CoA ligase activity [GO:0102391] decanoate-CoA ligase activity [GO:0004467] long-chain fatty acid-CoA ligase activity [GO:0006635] fatty acid beta-oxidation	[bsu01100] Metabolic pathways - Bacillus subtilis subsp. subtilis 168 [bsu00061] Fatty acid biosynthesis - Bacillus subtilis subsp. subtilis 168 [bsu00071] Fatty acid degradation - Bacillus subtilis subsp. subtilis 168 [bsu01212] Fatty acid metabolism - Bacillus subtilis subsp. subtilis 168 [bsu02024] Quorum sensing - Bacillus subtilis subsp. subtilis 168	GO:0000166 GO:0001676 GO:0003674 GO:0003824 GO:0005488 GO:0006082 GO:0006629 GO:0006631 GO:0008144 GO:0008150 GO:0008152 GO:0009056 GO:0009062 GO:0009987 GO:0015645 GO:0016042 GO:0016054 GO:0016405 GO:0016874 GO:0016877 GO:0016878 GO:0017076 GO:0019395 GO:0019752 GO:0030258 GO:0030554 GO:0031956 GO:0032553 GO:0032555 GO:0032559 GO:0032787 GO:0034440 GO:0035639 GO:0036094 GO:0043167 GO:0043168 GO:…	Cellular Processes Cellular community - prokaryotes Lipid metabolism Metabolism
fig|6666666.69013.peg.305	PE	MA	0.43955	0.9998	28.1103	13.3073	-1.07888	scaffold00001	1158368	1157235	1134	benzyl alcohol dehydrogenase	- none -	P39849	711	6.24e-90	[GO:0008270] zinc ion binding [GO:0019439] aromatic compound catabolic process [GO:0018456] aryl-alcohol dehydrogenase (NAD+) activity		GO:0003674 GO:0003824 GO:0005488 GO:0006725 GO:0008150 GO:0008152 GO:0009056 GO:0009987 GO:0016491 GO:0016614 GO:0016616 GO:0043167 GO:0043169 GO:0044237 GO:0044248 GO:0046872 GO:0046914 GO:0055114
fig|6666666.69013.peg.306	PE	MA	0.7802	0.9998	28.5942	21.7099	-0.397369	scaffold00001	1159872	1158412	1461	Aldehyde dehydrogenase (EC 1.2.1.3)	Glycerolipid and Glycerophospholipid Metabolism in Bacteria, Methylglyoxal Metabolism, Methylglyoxal Metabolism, Pyruvate metabolism II: acetyl-CoA, acetogenesis from pyruvate	S0ENH1	817	4.15e-103	[GO:0004029] aldehyde dehydrogenase (NAD+) activity [GO:0043878] glyceraldehyde-3-phosphate dehydrogenase (NAD+) (non-phosphorylating) activity		GO:0003674 GO:0003824 GO:0004030 GO:0008150 GO:0008152 GO:0016491 GO:0016620 GO:0016903 GO:0055114
fig|6666666.69013.peg.307	PE	MA	0.9075	0.9998	25.1855	24.3256	-0.050118	scaffold00001	1160118	1163588	3471	FIG00994690: hypothetical protein	- none -	P9WI65	967	3.63e-111	[GO:0005618] cell wall [GO:0005886] plasma membrane [GO:0005524] ATP binding [GO:0005829] cytosol [GO:0051090] regulation of DNA-binding transcription factor activity [GO:0005576] extracellular region [GO:0042802] identical protein binding [GO:0046872] metal ion binding [GO:0004672] protein kinase activity [GO:0046777] protein autophosphorylation [GO:0009405] pathogenesis [GO:0004674] protein ser…		GO:0000166 GO:0003674 GO:0003700 GO:0003824 GO:0004672 GO:0005488 GO:0005515 GO:0005575 GO:0005622 GO:0005737 GO:0006139 GO:0006351 GO:0006355 GO:0006464 GO:0006468 GO:0006725 GO:0006793 GO:0006796 GO:0006807 GO:0008144 GO:0008150 GO:0008152 GO:0009058 GO:0009059 GO:0009889 GO:0009987 GO:0010467 GO:0010468 GO:0010556 GO:0016020 GO:0016070 GO:0016301 GO:0016310 GO:0016740 GO:0016772 GO:0016773 GO:…
fig|6666666.69013.peg.307	PE	MA	0.9816	0.9998	15.283	15.6796	0.036961	scaffold00001	1160118	1163588	3471	FIG00994690: hypothetical protein	- none -	P9WI65	967	3.63e-111	[GO:0005618] cell wall [GO:0005886] plasma membrane [GO:0005524] ATP binding [GO:0005829] cytosol [GO:0051090] regulation of DNA-binding transcription factor activity [GO:0005576] extracellular region [GO:0042802] identical protein binding [GO:0046872] metal ion binding [GO:0004672] protein kinase activity [GO:0046777] protein autophosphorylation [GO:0009405] pathogenesis [GO:0004674] protein ser…		GO:0000166 GO:0003674 GO:0003700 GO:0003824 GO:0004672 GO:0005488 GO:0005515 GO:0005575 GO:0005622 GO:0005737 GO:0006139 GO:0006351 GO:0006355 GO:0006464 GO:0006468 GO:0006725 GO:0006793 GO:0006796 GO:0006807 GO:0008144 GO:0008150 GO:0008152 GO:0009058 GO:0009059 GO:0009889 GO:0009987 GO:0010467 GO:0010468 GO:0010556 GO:0016020 GO:0016070 GO:0016301 GO:0016310 GO:0016740 GO:0016772 GO:0016773 GO:…
fig|6666666.69013.peg.308	PE	MA	0.07055	0.9998	11.9411	5.0935e-05	-17.8388	Chromosome	1164133	1163987	147	hypothetical protein	- none -	P45597	60	4.13872	[GO:0005737] cytoplasm [GO:0046872] metal ion binding [GO:0016301] kinase activity [GO:0009401] phosphoenolpyruvate-dependent sugar phosphotransferase system [GO:0008965] phosphoenolpyruvate-protein phosphotransferase activity	[xcc00051] Fructose and mannose metabolism - Xanthomonas campestris pv. campestris ATCC 33913 [xcc01100] Metabolic pathways - Xanthomonas campestris pv. campestris ATCC 33913 [xcc01120] Microbial metabolism in diverse environments - Xanthomonas campestris pv. campestris ATCC 33913 [xcc02060] Phosphotransferase system (PTS) - Xanthomonas campestris pv. campestris ATCC 33913	GO:0003674 GO:0003824 GO:0005488 GO:0005575 GO:0005622 GO:0006793 GO:0006796 GO:0006810 GO:0008150 GO:0008152 GO:0008643 GO:0009987 GO:0016310 GO:0016740 GO:0016772 GO:0016775 GO:0043167 GO:0043169 GO:0044237 GO:0051179 GO:0051234 GO:0071702 GO:0110165	Carbohydrate metabolism Environmental Information Processing Membrane transport Metabolism
fig|6666666.69013.peg.309	PE	MA	0.4813	0.9998	12.1971	32.7155	1.42344	Chromosome	1165117	1164821	297	hypothetical protein	- none -	Q476N1	67	2.69022	[GO:0071949] FAD binding [GO:0019622] 3-(3-hydroxy)phenylpropionate catabolic process [GO:0019380] 3-phenylpropionate catabolic process [GO:0008688] 3-(3-hydroxyphenyl)propionate hydroxylase activity	[reu01100] Metabolic pathways - Cupriavidus pinatubonensis JMP134 [reu01120] Microbial metabolism in diverse environments - Cupriavidus pinatubonensis JMP134 [reu01220] Degradation of aromatic compounds - Cupriavidus pinatubonensis JMP134 [reu00360] Phenylalanine metabolism - Cupriavidus pinatubonensis JMP134	GO:0000166 GO:0003674 GO:0003824 GO:0004497 GO:0005488 GO:0006066 GO:0006082 GO:0006725 GO:0006805 GO:0008150 GO:0008152 GO:0009056 GO:0009410 GO:0009987 GO:0016054 GO:0016491 GO:0016705 GO:0016709 GO:0016999 GO:0017001 GO:0017144 GO:0018962 GO:0019439 GO:0019752 GO:0032787 GO:0036094 GO:0042178 GO:0042221 GO:0042537 GO:0043167 GO:0043168 GO:0043436 GO:0044237 GO:0044248 GO:0044281 GO:0044282 GO:…	Amino acid metabolism Metabolism
fig|6666666.69013.peg.310	PE	MA	0.6146	0.9998	5.70134	14.9404	1.38985	scaffold00001	1165566	1165769	204	hypothetical protein	- none -
fig|6666666.69013.peg.311	PE	MA	1	1	5.18805e-05	5.0935e-05	-0.026535	scaffold00001	1165916	1166047	132	hypothetical protein	- none -
fig|6666666.69013.peg.312	PE	MA	0.04455	0.9998	9.16233	73.6852	3.00759	scaffold00001	1166120	1166386	267	hypothetical protein	- none -	Q7M7X5	73	0.25486	[GO:0005525] GTP binding [GO:0005737] cytoplasm [GO:0003924] GTPase activity [GO:0003743] translation initiation factor activity		GO:0000166 GO:0001882 GO:0001883 GO:0003674 GO:0003676 GO:0003723 GO:0003824 GO:0005488 GO:0005575 GO:0005622 GO:0006412 GO:0006413 GO:0006417 GO:0006518 GO:0006807 GO:0008135 GO:0008150 GO:0008152 GO:0009058 GO:0009059 GO:0009889 GO:0009987 GO:0010467 GO:0010468 GO:0010556 GO:0010608 GO:0016462 GO:0016787 GO:0016817 GO:0016818 GO:0017076 GO:0017111 GO:0019001 GO:0019222 GO:0019538 GO:0031323 GO:…
fig|6666666.69013.peg.313	PE	MA	1	1	5.19e-05	5.09e-05	-0.026535	Chromosome	1166391	1166561	171	hypothetical protein	- none -	Q62769	60	5.26849	[GO:0005886] plasma membrane [GO:0005829] cytosol [GO:0005794] Golgi apparatus [GO:0005509] calcium ion binding [GO:0010808] positive regulation of synaptic vesicle priming [GO:0043065] positive regulation of apoptotic process [GO:0005623] cell [GO:0035556] intracellular signal transduction [GO:0005543] phospholipid binding [GO:0016020] membrane [GO:0098978] glutamatergic synapse [GO:0007268] che…	[rno04721] Synaptic vesicle cycle - Rattus norvegicus (rat)	GO:0000003 GO:0000149 GO:0001505 GO:0001678 GO:0001956 GO:0002790 GO:0002791 GO:0002793 GO:0002831 GO:0002833 GO:0003008 GO:0003674 GO:0005488 GO:0005515 GO:0005575 GO:0005622 GO:0005623 GO:0005737 GO:0005886 GO:0005938 GO:0006810 GO:0006836 GO:0006887 GO:0006904 GO:0006915 GO:0006950 GO:0006952 GO:0006996 GO:0007154 GO:0007165 GO:0007166 GO:0007267 GO:0007268 GO:0007269 GO:0007275 GO:0007338 GO:…	Nervous system Organismal Systems
fig|6666666.69013.peg.314	PE	MA	0.6329	0.9998	30.6854	48.7319	0.667314	scaffold00001	1167932	1166586	1347	hypothetical protein	- none -	P40862	473	2.2e-52	[GO:0005887] integral component of plasma membrane [GO:0015293] symporter activity		GO:0003674 GO:0005215 GO:0005575 GO:0005886 GO:0006810 GO:0008150 GO:0015291 GO:0016020 GO:0016021 GO:0022804 GO:0022857 GO:0031224 GO:0031226 GO:0051179 GO:0051234 GO:0055085 GO:0071944 GO:0110165
fig|6666666.69013.peg.315	PE	MA	0.6845	0.9998	43.5458	64.7324	0.571954	scaffold00001	1168870	1168079	792	regulatory protein GntR, HTH	- none -	D2TP58	189	1.55e-15	[GO:0003677] DNA binding [GO:0045892] negative regulation of transcription, DNA-templated [GO:0003700] DNA-binding transcription factor activity		GO:0003674 GO:0003676 GO:0005488 GO:0006139 GO:0006351 GO:0006355 GO:0006725 GO:0006807 GO:0008150 GO:0008152 GO:0009058 GO:0009059 GO:0009889 GO:0009890 GO:0009892 GO:0009987 GO:0010467 GO:0010468 GO:0010556 GO:0010558 GO:0010605 GO:0010629 GO:0016070 GO:0018130 GO:0019219 GO:0019222 GO:0019438 GO:0031323 GO:0031324 GO:0031326 GO:0031327 GO:0032774 GO:0034641 GO:0034645 GO:0034654 GO:0043170 GO:…
fig|6666666.69013.peg.316	PE	MA	0.8132	0.9998	15.7	20.3	0.372364	scaffold00001	1169092	1170690	1599	Long-chain-fatty-acid--CoA ligase (EC 6.2.1.3)	Biotin biosynthesis, Biotin synthesis cluster, Fatty acid metabolism cluster	P38135	763	4.17e-93	[GO:0005886] plasma membrane [GO:0005524] ATP binding [GO:0006635] fatty acid beta-oxidation [GO:0031956] medium-chain fatty acid-CoA ligase activity		GO:0000166 GO:0003674 GO:0003824 GO:0005488 GO:0005575 GO:0006082 GO:0006629 GO:0006631 GO:0008144 GO:0008150 GO:0008152 GO:0009056 GO:0009062 GO:0009987 GO:0015645 GO:0016020 GO:0016042 GO:0016054 GO:0016405 GO:0016874 GO:0016877 GO:0016878 GO:0017076 GO:0019395 GO:0019752 GO:0030258 GO:0030554 GO:0032553 GO:0032555 GO:0032559 GO:0032787 GO:0034440 GO:0035639 GO:0036094 GO:0043167 GO:0043168 GO:…
fig|6666666.69013.peg.317	PE	MA	0.99745	0.9998	25.8995	25.8265	-0.0040721	scaffold00001	1170671	1171462	792	FIG00999520: hypothetical protein	- none -	Q8GB17	271	3.49e-27	[GO:0016836] hydro-lyase activity [GO:0009437] carnitine metabolic process		GO:0003674 GO:0003824 GO:0006575 GO:0006577 GO:0006807 GO:0008150 GO:0008152 GO:0009987 GO:0016829 GO:0016835 GO:0034641 GO:0044237 GO:0071704 GO:1901564
fig|6666666.69013.peg.318	PE	MA	0.97835	0.9998	16.3904	15.9376	-0.0404167	scaffold00001	1171459	1172697	1239	Butyryl-CoA dehydrogenase (EC 1.3.99.2)	- none -	P95280	624	7.05e-76	[GO:0005618] cell wall [GO:0016627] oxidoreductase activity, acting on the CH-CH group of donors [GO:0050660] flavin adenine dinucleotide binding		GO:0000166 GO:0003674 GO:0003824 GO:0005488 GO:0005575 GO:0008150 GO:0008152 GO:0016491 GO:0030312 GO:0036094 GO:0043167 GO:0043168 GO:0048037 GO:0050662 GO:0055114 GO:0071944 GO:0097159 GO:0110165 GO:1901265 GO:1901363
fig|6666666.69013.peg.319	PE	MA	0.7559	0.9998	30.2736	40.4765	0.419024	scaffold00001	1172706	1173761	1056	Butyryl-CoA dehydrogenase (EC 1.3.99.2)	- none -	P45857	251	8.66e-23	[GO:0030435] sporulation resulting in formation of a cellular spore [GO:0005886] plasma membrane [GO:0050660] flavin adenine dinucleotide binding [GO:0003995] acyl-CoA dehydrogenase activity [GO:0052890] oxidoreductase activity, acting on the CH-CH group of donors, with a flavin as acceptor		GO:0000166 GO:0003674 GO:0003824 GO:0005488 GO:0005575 GO:0008150 GO:0008152 GO:0009653 GO:0009987 GO:0016020 GO:0016491 GO:0016627 GO:0030154 GO:0032502 GO:0036094 GO:0043167 GO:0043168 GO:0043934 GO:0048037 GO:0048646 GO:0048856 GO:0048869 GO:0050662 GO:0055114 GO:0071944 GO:0097159 GO:0110165 GO:1901265 GO:1901363
fig|6666666.69013.peg.320	PE	MA	0.2322	0.9998	31.7679	5.09e-05	-19.2505	Chromosome	1174401	1174559	159	hypothetical protein	- none -	Q6PHS9	73	0.0619387	[GO:0046872] metal ion binding [GO:0060024] rhythmic synaptic transmission [GO:0034765] regulation of ion transmembrane transport [GO:0040014] regulation of multicellular organism growth [GO:0007528] neuromuscular junction development [GO:0005891] voltage-gated calcium channel complex [GO:0005245] voltage-gated calcium channel activity [GO:0006816] calcium ion transport [GO:0048747] muscle fiber …	[mmu04010] MAPK signaling pathway - Mus musculus (mouse) [mmu04260] Cardiac muscle contraction - Mus musculus (mouse) [mmu04261] Adrenergic signaling in cardiomyocytes - Mus musculus (mouse) [mmu04921] Oxytocin signaling pathway - Mus musculus (mouse) [mmu05410] Hypertrophic cardiomyopathy (HCM) - Mus musculus (mouse) [mmu05412] Arrhythmogenic right ventricular cardiomyopathy (ARVC) - Mus musculu…	GO:0003008 GO:0003013 GO:0003015 GO:0003674 GO:0005215 GO:0005216 GO:0005244 GO:0005261 GO:0005262 GO:0005488 GO:0005575 GO:0005886 GO:0006810 GO:0006811 GO:0006812 GO:0006816 GO:0007154 GO:0007267 GO:0007268 GO:0008015 GO:0008150 GO:0008324 GO:0009987 GO:0010646 GO:0015075 GO:0015085 GO:0015267 GO:0015318 GO:0016020 GO:0016021 GO:0016043 GO:0022803 GO:0022832 GO:0022836 GO:0022843 GO:0022857 GO:…	Cardiovascular disease Circulatory system Endocrine system Environmental Information Processing Human Diseases Organismal Systems Signal transduction
fig|6666666.69013.peg.321	PE	MA	0.0697	0.9998	12.0369	5.09e-05	-17.8504	Chromosome	1174719	1175210	492	hypothetical protein	- none -	Q7VHN2	71	3.05712	[GO:0005524] ATP binding [GO:0005737] cytoplasm [GO:0002161] aminoacyl-tRNA editing activity [GO:0004832] valine-tRNA ligase activity [GO:0006438] valyl-tRNA aminoacylation	[hhe00970] Aminoacyl-tRNA biosynthesis - Helicobacter hepaticus	GO:0000166 GO:0003674 GO:0003824 GO:0004812 GO:0005488 GO:0005575 GO:0005622 GO:0006082 GO:0006139 GO:0006399 GO:0006412 GO:0006418 GO:0006450 GO:0006518 GO:0006520 GO:0006725 GO:0006807 GO:0008144 GO:0008150 GO:0008152 GO:0009058 GO:0009059 GO:0009987 GO:0010467 GO:0016070 GO:0016787 GO:0016788 GO:0016874 GO:0016875 GO:0017076 GO:0019538 GO:0019752 GO:0030554 GO:0032553 GO:0032555 GO:0032559 GO:…	Genetic Information Processing Translation
fig|6666666.69013.peg.322	PE	MA	0.848	0.9998	14.3529	11.1	-0.373827	Chromosome	1175473	1175913	441	FIG01001968: hypothetical protein	- none -	O58010	80	0.0669454	[GO:0046872] metal ion binding [GO:0004493] methylmalonyl-CoA epimerase activity [GO:0046491] L-methylmalonyl-CoA metabolic process	[pho00280] Valine, leucine and isoleucine degradation - Pyrococcus horikoshii [pho00630] Glyoxylate and dicarboxylate metabolism - Pyrococcus horikoshii [pho00640] Propanoate metabolism - Pyrococcus horikoshii [pho00720] Carbon fixation pathways in prokaryotes - Pyrococcus horikoshii [pho01100] Metabolic pathways - Pyrococcus horikoshii [pho01120] Microbial metabolism in diverse environments - Py…	GO:0003674 GO:0003824 GO:0005488 GO:0006139 GO:0006163 GO:0006637 GO:0006725 GO:0006732 GO:0006753 GO:0006790 GO:0006793 GO:0006796 GO:0006807 GO:0008150 GO:0008152 GO:0009117 GO:0009150 GO:0009259 GO:0009987 GO:0016853 GO:0016854 GO:0019637 GO:0019693 GO:0033865 GO:0033875 GO:0034032 GO:0034641 GO:0035383 GO:0043167 GO:0043169 GO:0043603 GO:0044237 GO:0044238 GO:0044281 GO:0046483 GO:0051186 GO:…	Amino acid metabolism Carbohydrate metabolism Energy metabolism Metabolism
fig|6666666.69013.peg.323	PE	MA	0.2805	0.9998	1.55693	14.1837	3.18746	Chromosome	1176044	1176391	348	SCJ9A.22, unknown, len: 59aa	- none -	B1JQ50	71	1.1995	[GO:0005737] cytoplasm [GO:0009055] electron transfer activity [GO:0050660] flavin adenine dinucleotide binding [GO:0006739] NADP metabolic process [GO:0005623] cell [GO:0045454] cell redox homeostasis [GO:0003957] NAD(P)+ transhydrogenase (B-specific) activity	[ypy00760] Nicotinate and nicotinamide metabolism - Yersinia pseudotuberculosis YPIII (serotype O:3) [ypy01100] Metabolic pathways - Yersinia pseudotuberculosis YPIII (serotype O:3)	GO:0000166 GO:0003674 GO:0003824 GO:0005215 GO:0005488 GO:0005575 GO:0005622 GO:0005623 GO:0006091 GO:0006810 GO:0006811 GO:0006812 GO:0008150 GO:0008152 GO:0008324 GO:0008746 GO:0009987 GO:0015075 GO:0015077 GO:0015078 GO:0015318 GO:0015672 GO:0016491 GO:0016651 GO:0016652 GO:0019725 GO:0022857 GO:0022890 GO:0022900 GO:0034220 GO:0036094 GO:0042592 GO:0043167 GO:0043168 GO:0044237 GO:0048037 GO:…	Metabolism Metabolism of cofactors and vitamins
fig|6666666.69013.peg.324	PE	MA	0.022	0.936758	5.18805e-05	82.5007	20.6008	scaffold00001	1177409	1177260	150	hypothetical protein	- none -	Q9C4Z4	61	2.93599	[GO:0005506] iron ion binding [GO:0051539] 4 iron, 4 sulfur cluster binding [GO:0016151] nickel cation binding [GO:0018492] carbon-monoxide dehydrogenase (acceptor) activity [GO:0043885] carbon-monoxide dehydrogenase (ferredoxin) activity [GO:0006084] acetyl-CoA metabolic process [GO:0019385] methanogenesis, from acetate		GO:0003674 GO:0003824 GO:0005488 GO:0006091 GO:0006139 GO:0006163 GO:0006637 GO:0006725 GO:0006732 GO:0006753 GO:0006790 GO:0006793 GO:0006796 GO:0006807 GO:0008150 GO:0008152 GO:0009058 GO:0009061 GO:0009117 GO:0009150 GO:0009259 GO:0009987 GO:0015947 GO:0015948 GO:0015975 GO:0015980 GO:0016491 GO:0016625 GO:0016903 GO:0019637 GO:0019693 GO:0033865 GO:0033875 GO:0034032 GO:0034641 GO:0035383 GO:…
fig|6666666.69013.peg.325	PE	MA	0.77665	0.9998	25.0593	18.1287	-0.467071	Chromosome	1178242	1177649	594	hypothetical protein	- none -	A1R2V3	76	1.10442	[GO:0000287] magnesium ion binding [GO:0006099] tricarboxylic acid cycle [GO:0015977] carbon fixation [GO:0006107] oxaloacetate metabolic process [GO:0008964] phosphoenolpyruvate carboxylase activity	[aau00620] Pyruvate metabolism - Paenarthrobacter aurescens [aau00680] Methane metabolism - Paenarthrobacter aurescens [aau01100] Metabolic pathways - Paenarthrobacter aurescens [aau01120] Microbial metabolism in diverse environments - Paenarthrobacter aurescens [aau01200] Carbon metabolism - Paenarthrobacter aurescens	GO:0003674 GO:0003824 GO:0004611 GO:0005488 GO:0006082 GO:0006091 GO:0008150 GO:0008152 GO:0009060 GO:0009987 GO:0015980 GO:0016829 GO:0016830 GO:0016831 GO:0019752 GO:0043167 GO:0043169 GO:0043436 GO:0043648 GO:0044237 GO:0044238 GO:0044281 GO:0045333 GO:0046872 GO:0055114 GO:0071704	Carbohydrate metabolism Energy metabolism Metabolism
fig|6666666.69013.peg.326	PE	MA	0.81605	0.9998	26.9277	33.9517	0.334393	scaffold00001	1179694	1178522	1173	Epoxide hydrolase (EC 3.3.2.9)	- none -	Q06816	849	1.26e-109	[GO:0019439] aromatic compound catabolic process [GO:0033961] cis-stilbene-oxide hydrolase activity [GO:0004301] epoxide hydrolase activity		GO:0003674 GO:0003824 GO:0006725 GO:0008150 GO:0008152 GO:0009056 GO:0009987 GO:0016787 GO:0016801 GO:0016803 GO:0044237 GO:0044248
fig|6666666.69013.peg.327	PE	MA	0.0143	0.670088	5.19e-05	75.6054	20.4749	Chromosome	1180167	1180373	207	FIG01136303: hypothetical protein	- none -	A5WFW1	62	4.35781	[GO:0005524] ATP binding [GO:0000049] tRNA binding [GO:0008270] zinc ion binding [GO:0005737] cytoplasm [GO:0004813] alanine-tRNA ligase activity [GO:0006419] alanyl-tRNA aminoacylation	[prw00970] Aminoacyl-tRNA biosynthesis - Psychrobacter sp. PRwf-1	GO:0000166 GO:0003674 GO:0003676 GO:0003723 GO:0003824 GO:0004812 GO:0005488 GO:0005575 GO:0005622 GO:0006082 GO:0006139 GO:0006399 GO:0006412 GO:0006418 GO:0006518 GO:0006520 GO:0006725 GO:0006807 GO:0008144 GO:0008150 GO:0008152 GO:0009058 GO:0009059 GO:0009987 GO:0010467 GO:0016070 GO:0016874 GO:0016875 GO:0017076 GO:0019538 GO:0019752 GO:0030554 GO:0032553 GO:0032555 GO:0032559 GO:0034641 GO:…	Genetic Information Processing Translation
fig|6666666.69013.peg.328	PE	MA	0.65505	0.9998	1.92	5.7677	1.58372	scaffold00001	1180529	1180759	231	Arylsulfatase (EC 3.1.6.1)	Alkanesulfonate assimilation, Galactosylceramide and Sulfatide metabolism, Sulfatases and sulfatase modifying factor 1	A8X419	74	0.124489	[GO:0006413] translational initiation [GO:0005852] eukaryotic translation initiation factor 3 complex [GO:0003743] translation initiation factor activity [GO:0016282] eukaryotic 43S preinitiation complex [GO:0033290] eukaryotic 48S preinitiation complex [GO:0001732] formation of cytoplasmic translation initiation complex		GO:0002181 GO:0002183 GO:0003674 GO:0003676 GO:0003723 GO:0005488 GO:0005575 GO:0005622 GO:0005737 GO:0006412 GO:0006413 GO:0006417 GO:0006518 GO:0006807 GO:0008135 GO:0008150 GO:0008152 GO:0009058 GO:0009059 GO:0009889 GO:0009987 GO:0010467 GO:0010468 GO:0010556 GO:0010608 GO:0016043 GO:0019222 GO:0019538 GO:0022607 GO:0022613 GO:0022618 GO:0031323 GO:0031326 GO:0032268 GO:0032991 GO:0034248 GO:…
fig|6666666.69013.peg.329	PE	MA	0.35185	0.9998	18.3216	5.69054	-1.68691	Chromosome	1181530	1181141	390	hypothetical protein	- none -	Q5NKV9	73	0.831857	[GO:0009897] external side of plasma membrane [GO:0005887] integral component of plasma membrane [GO:0001772] immunological synapse [GO:0005178] integrin binding [GO:0005623] cell [GO:0070062] extracellular exosome [GO:0007155] cell adhesion [GO:0033627] cell adhesion mediated by integrin [GO:0007159] leukocyte cell-cell adhesion [GO:0045121] membrane raft [GO:0002693] positive regulation of cell…	[ggo04064] NF-kappa B signaling pathway - Gorilla gorilla gorilla (western lowland gorilla) [ggo04514] Cell adhesion molecules (CAMs) - Gorilla gorilla gorilla (western lowland gorilla) [ggo04650] Natural killer cell mediated cytotoxicity - Gorilla gorilla gorilla (western lowland gorilla) [ggo04668] TNF signaling pathway - Gorilla gorilla gorilla (western lowland gorilla) [ggo04670] Leukocyte tr…	GO:0000165 GO:0001678 GO:0001775 GO:0001885 GO:0001932 GO:0001934 GO:0002064 GO:0002250 GO:0002252 GO:0002263 GO:0002285 GO:0002286 GO:0002366 GO:0002376 GO:0002443 GO:0002449 GO:0002456 GO:0002460 GO:0002682 GO:0002684 GO:0002685 GO:0002687 GO:0002691 GO:0003158 GO:0003674 GO:0005102 GO:0005488 GO:0005515 GO:0005575 GO:0005576 GO:0005615 GO:0005623 GO:0005886 GO:0006464 GO:0006468 GO:0006793 GO:…	Cardiovascular disease Endocrine and metabolic disease Environmental Information Processing Human Diseases Immune disease Immune system Infectious disease: bacterial Infectious disease: parasitic Infectious disease: viral Organismal Systems Signal transduction Signaling molecules and interaction
fig|6666666.69013.peg.330	PE	MA	1	1	0.248769	5.09e-05	-12.2539	Chromosome	1181991	1181713	279	hypothetical protein	- none -	B4U570	63	6.8425	[GO:0005524] ATP binding [GO:0008270] zinc ion binding [GO:0005737] cytoplasm [GO:0004817] cysteine-tRNA ligase activity [GO:0006423] cysteinyl-tRNA aminoacylation	[sez00970] Aminoacyl-tRNA biosynthesis - Streptococcus equi subsp. zooepidemicus MGCS10565	GO:0000166 GO:0003674 GO:0003824 GO:0004812 GO:0005488 GO:0005575 GO:0005622 GO:0006082 GO:0006139 GO:0006399 GO:0006412 GO:0006418 GO:0006518 GO:0006520 GO:0006725 GO:0006807 GO:0008144 GO:0008150 GO:0008152 GO:0009058 GO:0009059 GO:0009987 GO:0010467 GO:0016070 GO:0016874 GO:0016875 GO:0017076 GO:0019538 GO:0019752 GO:0030554 GO:0032553 GO:0032555 GO:0032559 GO:0034641 GO:0034645 GO:0034660 GO:…	Genetic Information Processing Translation
fig|6666666.69013.peg.331	PE	MA	0.9259	0.9998	19.253	21.7	0.174844	scaffold00001	1182403	1182002	402	PE family protein	- none -
fig|6666666.69013.peg.332	PE	MA	1	1	5.18805e-05	5.09e-05	-0.026535	scaffold00001	1182443	1182559	117	hypothetical protein	- none -	P55572	65	0.422054	[GO:0005886] plasma membrane [GO:0016021] integral component of membrane [GO:0055085] transmembrane transport [GO:0030288] outer membrane-bounded periplasmic space		GO:0005575 GO:0006810 GO:0008150 GO:0016020 GO:0030313 GO:0031224 GO:0031975 GO:0042597 GO:0051179 GO:0051234 GO:0071944 GO:0110165
fig|6666666.69013.peg.333	PE	MA	0.27505	0.9998	9.67336	88.6	3.19485	scaffold00001	1182735	1182920	186	FIG01000129: hypothetical protein	- none -	Q6ZNR0	106	1.72e-06	[GO:0016021] integral component of membrane [GO:0002244] hematopoietic progenitor cell differentiation		GO:0002376 GO:0002520 GO:0005575 GO:0007275 GO:0008150 GO:0009987 GO:0016020 GO:0030097 GO:0030154 GO:0031224 GO:0032501 GO:0032502 GO:0048513 GO:0048534 GO:0048731 GO:0048856 GO:0048869 GO:0110165
fig|6666666.69013.peg.334	PE	MA	0.2089	0.9998	13.5644	82.5762	2.6059	scaffold00001	1183169	1183387	219	hypothetical protein	- none -	A5FTA4	60	8.8878	[GO:0005886] plasma membrane [GO:0016021] integral component of membrane [GO:0015297] antiporter activity [GO:0015081] sodium ion transmembrane transporter activity [GO:0006885] regulation of pH		GO:0003674 GO:0005215 GO:0005575 GO:0006810 GO:0006811 GO:0006812 GO:0006814 GO:0008150 GO:0008324 GO:0015075 GO:0015077 GO:0015291 GO:0015318 GO:0015672 GO:0016020 GO:0022804 GO:0022857 GO:0022890 GO:0030001 GO:0031224 GO:0034220 GO:0035725 GO:0042592 GO:0046873 GO:0048878 GO:0050801 GO:0051179 GO:0051234 GO:0055067 GO:0055080 GO:0055085 GO:0065007 GO:0065008 GO:0071944 GO:0098655 GO:0098660 GO:…
fig|6666666.69013.peg.335	PE	MA	0.04115	0.9998	14.6333	127.69	3.12532	scaffold00001	1183384	1183992	609	hypothetical protein; putative SMAD/FHA domain	- none -	A6PWD2	121	2.31e-06
fig|6666666.69013.peg.336	PE	MA	0.91785	0.9998	23.601	21.409	-0.140631	scaffold00001	1185027	1184386	642	Transcriptional regulator, TetR family	- none -	O08335	87	0.0256675	[GO:0003677] DNA binding		GO:0003674 GO:0003676 GO:0005488 GO:0097159 GO:1901363
fig|6666666.69013.peg.337	PE	MA	0.90345	0.9998	35.3582	39.806	0.170941	Chromosome	1185128	1185886	759	hypothetical protein	- none -	Q8Y1L2	83	0.171689	[GO:0044205] 'de novo' UMP biosynthetic process [GO:0006207] 'de novo' pyrimidine nucleobase biosynthetic process [GO:0006520] cellular amino acid metabolic process [GO:0016597] amino acid binding [GO:0004070] aspartate carbamoyltransferase activity	[rso01100] Metabolic pathways - Ralstonia solanacearum GMI1000 [rso00240] Pyrimidine metabolism - Ralstonia solanacearum GMI1000 [rso00250] Alanine, aspartate and glutamate metabolism - Ralstonia solanacearum GMI1000	GO:0003674 GO:0003824 GO:0005488 GO:0006082 GO:0006139 GO:0006206 GO:0006220 GO:0006221 GO:0006222 GO:0006725 GO:0006753 GO:0006793 GO:0006796 GO:0006807 GO:0008150 GO:0008152 GO:0009058 GO:0009112 GO:0009117 GO:0009123 GO:0009124 GO:0009129 GO:0009130 GO:0009156 GO:0009161 GO:0009165 GO:0009173 GO:0009174 GO:0009218 GO:0009220 GO:0009259 GO:0009260 GO:0009987 GO:0016740 GO:0016741 GO:0016743 GO:…	Amino acid metabolism Metabolism Nucleotide metabolism
fig|6666666.69013.peg.338	PE	MA	0.9165	0.9998	10.2	9.42057	-0.118469	scaffold00001	1186392	1186817	426	hypothetical protein	- none -	Q52996	96	0.000305637
fig|6666666.69013.peg.339	PE	MA	0.12125	0.9998	6.74432	5.0935e-05	-17.0147	scaffold00001	1187687	1187851	165	hypothetical protein	- none -
fig|6666666.69013.peg.340	PE	MA	0.90785	0.9998	14.9146	13.4157	-0.152803	scaffold00001	1188126	1189697	1572	anion transporter	- none -	Q49YW0	390	7.88e-40	[GO:0005886] plasma membrane [GO:0016021] integral component of membrane [GO:0015293] symporter activity [GO:0006814] sodium ion transport		GO:0003674 GO:0005215 GO:0005575 GO:0006810 GO:0006811 GO:0006812 GO:0008150 GO:0015291 GO:0015672 GO:0016020 GO:0022804 GO:0022857 GO:0030001 GO:0031224 GO:0051179 GO:0051234 GO:0055085 GO:0071944 GO:0110165
fig|6666666.69013.peg.341	PE	MA	0.75925	0.9998	30.326	21.3959	-0.503221	scaffold00001	1190536	1189724	813	LysR family transcriptional regulator Bsu YybE	- none -	P37499	474	5.86e-57	[GO:0043565] sequence-specific DNA binding [GO:0005829] cytosol [GO:0003700] DNA-binding transcription factor activity [GO:0005737] cytoplasm [GO:0000986] bacterial-type cis-regulatory region sequence-specific DNA binding		GO:0000976 GO:0000984 GO:0000987 GO:0001017 GO:0001067 GO:0003674 GO:0003676 GO:0003677 GO:0003690 GO:0005488 GO:0005575 GO:0005622 GO:0005737 GO:0006355 GO:0008150 GO:0009889 GO:0010468 GO:0010556 GO:0019219 GO:0019222 GO:0031323 GO:0031326 GO:0035326 GO:0043565 GO:0044212 GO:0050789 GO:0050794 GO:0051171 GO:0051252 GO:0060255 GO:0065007 GO:0080090 GO:0097159 GO:0110165 GO:0140110 GO:1901363 GO:…
fig|6666666.69013.peg.342	PE	MA	0.4961	0.9998	33.2673	16.9357	-0.974037	scaffold00001	1191643	1190702	942	Transcriptional regulators, LysR family	- none -	Q04778	403	1.18e-45	[GO:0003677] DNA binding [GO:0003700] DNA-binding transcription factor activity [GO:0045151] acetoin biosynthetic process		GO:0003674 GO:0003676 GO:0005488 GO:0006066 GO:0006355 GO:0008150 GO:0008152 GO:0009058 GO:0009889 GO:0009987 GO:0010468 GO:0010556 GO:0019219 GO:0019222 GO:0031323 GO:0031326 GO:0042180 GO:0042181 GO:0044237 GO:0044249 GO:0044281 GO:0044283 GO:0045149 GO:0046165 GO:0050789 GO:0050794 GO:0051171 GO:0051252 GO:0060255 GO:0065007 GO:0071704 GO:0080090 GO:0097159 GO:0140110 GO:1901363 GO:1901576 GO:…
fig|6666666.69013.peg.343	PE	MA	0.65665	0.9998	46.1889	29.81	-0.63175	Chromosome	1191748	1192863	1116	hypothetical protein	- none -	Q2S459	80	1.0787	[GO:0003677] DNA binding [GO:0046872] metal ion binding [GO:0006281] DNA repair [GO:0003911] DNA ligase (NAD+) activity [GO:0006260] DNA replication	[sru03030] DNA replication - Salinibacter ruber DSM 13855 [sru03410] Base excision repair - Salinibacter ruber DSM 13855 [sru03420] Nucleotide excision repair - Salinibacter ruber DSM 13855 [sru03430] Mismatch repair - Salinibacter ruber DSM 13855	GO:0003674 GO:0003676 GO:0003824 GO:0003909 GO:0005488 GO:0006139 GO:0006259 GO:0006266 GO:0006725 GO:0006807 GO:0006950 GO:0006974 GO:0008150 GO:0008152 GO:0009058 GO:0009059 GO:0009987 GO:0016874 GO:0016886 GO:0033554 GO:0034641 GO:0034645 GO:0043167 GO:0043169 GO:0043170 GO:0044237 GO:0044238 GO:0044249 GO:0044260 GO:0046483 GO:0050896 GO:0051716 GO:0071704 GO:0090304 GO:0097159 GO:0140097 GO:…	Genetic Information Processing Replication and repair
fig|6666666.69013.peg.344	PE	MA	0.9418	0.9998	20.3271	18.4605	-0.138963	scaffold00001	1193007	1193483	477	hypothetical protein	- none -	C5DUX2	85	0.0375491	[GO:0003677] DNA binding [GO:0000122] negative regulation of transcription by RNA polymerase II [GO:0000981] DNA-binding transcription factor activity, RNA polymerase II-specific [GO:0008270] zinc ion binding [GO:0005739] mitochondrion [GO:0005634] nucleus		GO:0000228 GO:0000785 GO:0000790 GO:0003674 GO:0003676 GO:0003700 GO:0005488 GO:0005575 GO:0005622 GO:0005634 GO:0005694 GO:0005737 GO:0006139 GO:0006351 GO:0006355 GO:0006357 GO:0006366 GO:0006725 GO:0006807 GO:0008150 GO:0008152 GO:0009058 GO:0009059 GO:0009889 GO:0009890 GO:0009892 GO:0009987 GO:0010467 GO:0010468 GO:0010556 GO:0010558 GO:0010605 GO:0010629 GO:0016070 GO:0018130 GO:0019219 GO:…
fig|6666666.69013.peg.345	PE	MA	0.7831	0.9998	20.5278	15.8403	-0.373979	scaffold00001	1193651	1194817	1167	CAIB/BAIF family protein	- none -	Q68FU4	673	3.52e-83	[GO:0005739] mitochondrion [GO:0047369] succinate-hydroxymethylglutarate CoA-transferase activity		GO:0003674 GO:0003824 GO:0005575 GO:0005622 GO:0005737 GO:0008410 GO:0016740 GO:0016782 GO:0043226 GO:0043227 GO:0043229 GO:0043231 GO:0110165
fig|6666666.69013.peg.346	PE	MA	0.6126	0.9998	41.6718	68.287	0.71254	Chromosome	1194831	1196030	1200	Glutaryl-CoA dehydrogenase (EC 1.3.99.7)	- none -	Q2KHZ9	943	1.32e-123	[GO:0005739] mitochondrion [GO:0050660] flavin adenine dinucleotide binding [GO:0005759] mitochondrial matrix [GO:0033539] fatty acid beta-oxidation using acyl-CoA dehydrogenase [GO:0004361] glutaryl-CoA dehydrogenase activity [GO:0044466] glutaryl-CoA hydrolase activity [GO:0006568] tryptophan metabolic process	[bta00071] Fatty acid degradation - Bos taurus (cow) [bta00310] Lysine degradation - Bos taurus (cow) [bta00380] Tryptophan metabolism - Bos taurus (cow) [bta01100] Metabolic pathways - Bos taurus (cow)	GO:0000166 GO:0003674 GO:0003824 GO:0003995 GO:0005488 GO:0005575 GO:0005622 GO:0005737 GO:0005739 GO:0006082 GO:0006520 GO:0006576 GO:0006586 GO:0006629 GO:0006631 GO:0006635 GO:0006725 GO:0006807 GO:0008150 GO:0008152 GO:0009056 GO:0009062 GO:0009072 GO:0009308 GO:0009987 GO:0016042 GO:0016054 GO:0016289 GO:0016491 GO:0016627 GO:0016787 GO:0016788 GO:0016790 GO:0019395 GO:0019752 GO:0030258 GO:…	Amino acid metabolism Lipid metabolism Metabolism
fig|6666666.69013.peg.347	PE	MA	0.25115	0.9998	19.7063	0.0734633	-8.06742	Chromosome	1196043	1196975	933	Thioredoxin reductase (EC 1.8.1.9)	Thioredoxin-disulfide reductase, pyrimidine conversions	P52215	1043	6.02e-142	[GO:0005737] cytoplasm [GO:0004791] thioredoxin-disulfide reductase activity [GO:0019430] removal of superoxide radicals	[sco00450] Selenocompound metabolism - Streptomyces coelicolor	GO:0000302 GO:0000303 GO:0000305 GO:0003674 GO:0003824 GO:0005575 GO:0005622 GO:0006801 GO:0006950 GO:0006979 GO:0008150 GO:0008152 GO:0009636 GO:0009987 GO:0010035 GO:0015036 GO:0016209 GO:0016491 GO:0016651 GO:0016667 GO:0016668 GO:0033554 GO:0034599 GO:0034614 GO:0042221 GO:0044237 GO:0050896 GO:0051716 GO:0055114 GO:0062197 GO:0070887 GO:0071450 GO:0071451 GO:0072593 GO:0097237 GO:0098754 GO:…	Metabolism Metabolism of other amino acids
fig|6666666.69013.peg.348	PE	MA	0.46655	0.9998	22.5092	10.4205	-1.11109	scaffold00001	1196988	1198601	1614	TPP-requiring enzyme co-localized with fatty acid metabolic genes	- none -	Q93PS3	388	4.09e-39	[GO:0019529] taurine catabolic process [GO:0005737] cytoplasm [GO:0000287] magnesium ion binding [GO:0030976] thiamine pyrophosphate binding [GO:0050487] sulfoacetaldehyde acetyltransferase activity		GO:0003674 GO:0003824 GO:0005488 GO:0005575 GO:0005622 GO:0006082 GO:0006790 GO:0006805 GO:0006807 GO:0008150 GO:0008152 GO:0009056 GO:0009410 GO:0009987 GO:0016054 GO:0016740 GO:0016746 GO:0019530 GO:0019694 GO:0019842 GO:0036094 GO:0042178 GO:0042221 GO:0043167 GO:0043168 GO:0043169 GO:0044237 GO:0044248 GO:0044273 GO:0044281 GO:0044282 GO:0046306 GO:0046872 GO:0046912 GO:0048037 GO:0050662 GO:…
fig|6666666.69013.peg.349	PE	MA	0.25685	0.9998	1.52532	18.8616	3.62827	scaffold00001	1198653	1198985	333	Thioredoxin	- none -	O30974	359	2.6e-44	[GO:0005623] cell [GO:0045454] cell redox homeostasis [GO:0015035] protein disulfide oxidoreductase activity [GO:0006662] glycerol ether metabolic process		GO:0003674 GO:0003824 GO:0005575 GO:0005623 GO:0008150 GO:0008152 GO:0009987 GO:0015036 GO:0016491 GO:0016667 GO:0018904 GO:0019725 GO:0042592 GO:0044281 GO:0050789 GO:0050794 GO:0055114 GO:0065007 GO:0065008 GO:0071704
fig|6666666.69013.peg.350	PE	MA	0.9578	0.9998	19.3516	18.2857	-0.081737	scaffold00001	1199463	1199023	441	Transcriptional regulator, HxlR family	- none -	P0ACN3	191	3.42e-18	[GO:0003677] DNA binding		GO:0003674 GO:0003676 GO:0005488 GO:0097159 GO:1901363
fig|6666666.69013.peg.351	PE	MA	0.8945	0.9998	17.7032	20.575	0.216882	scaffold00001	1199579	1200514	936	putative dehydrogenase	- none -	Q5ATH1	103	0.000753889	[GO:0016491] oxidoreductase activity [GO:0000166] nucleotide binding		GO:0003674 GO:0003824 GO:0005488 GO:0008150 GO:0008152 GO:0036094 GO:0055114 GO:0097159 GO:1901265 GO:1901363
fig|6666666.69013.peg.352	PE	MA	0.9968	0.9998	37.1296	36.9793	-0.00585186	scaffold00001	1201537	1200671	867	Aldo-keto reductase	- none -	F4HPY8	554	4.05e-68	[GO:0016491] oxidoreductase activity [GO:0005634] nucleus		GO:0003674 GO:0003824 GO:0005575 GO:0005622 GO:0008150 GO:0008152 GO:0043226 GO:0043227 GO:0043229 GO:0043231 GO:0055114 GO:0110165
fig|6666666.69013.peg.353	PE	MA	0.79075	0.9998	45.6808	57.6316	0.335272	scaffold00001	1202059	1201730	330	hypothetical protein	- none -	A5FTA4	67	3.47888	[GO:0005886] plasma membrane [GO:0016021] integral component of membrane [GO:0015297] antiporter activity [GO:0015081] sodium ion transmembrane transporter activity [GO:0006885] regulation of pH		GO:0003674 GO:0005215 GO:0005575 GO:0006810 GO:0006811 GO:0006812 GO:0006814 GO:0008150 GO:0008324 GO:0015075 GO:0015077 GO:0015291 GO:0015318 GO:0015672 GO:0016020 GO:0022804 GO:0022857 GO:0022890 GO:0030001 GO:0031224 GO:0034220 GO:0035725 GO:0042592 GO:0046873 GO:0048878 GO:0050801 GO:0051179 GO:0051234 GO:0055067 GO:0055080 GO:0055085 GO:0065007 GO:0065008 GO:0071944 GO:0098655 GO:0098660 GO:…
fig|6666666.69013.peg.354	PE	MA	0.6487	0.9998	24.5076	14.6434	-0.742979	scaffold00001	1202648	1206130	3483	Serine/threonine-protein kinase transcriptional regulatory protein PknK	- none -	P9WI65	2813	0	[GO:0005618] cell wall [GO:0005886] plasma membrane [GO:0005524] ATP binding [GO:0005829] cytosol [GO:0051090] regulation of DNA-binding transcription factor activity [GO:0005576] extracellular region [GO:0042802] identical protein binding [GO:0046872] metal ion binding [GO:0004672] protein kinase activity [GO:0046777] protein autophosphorylation [GO:0009405] pathogenesis [GO:0004674] protein ser…		GO:0000166 GO:0003674 GO:0003700 GO:0003824 GO:0004672 GO:0005488 GO:0005515 GO:0005575 GO:0005622 GO:0005737 GO:0006139 GO:0006351 GO:0006355 GO:0006464 GO:0006468 GO:0006725 GO:0006793 GO:0006796 GO:0006807 GO:0008144 GO:0008150 GO:0008152 GO:0009058 GO:0009059 GO:0009889 GO:0009987 GO:0010467 GO:0010468 GO:0010556 GO:0016020 GO:0016070 GO:0016301 GO:0016310 GO:0016740 GO:0016772 GO:0016773 GO:…
fig|6666666.69013.peg.355	PE	MA	0.532	0.9998	34.1995	18.4	-0.896066	scaffold00001	1207198	1206197	1002	hypothetical protein	- none -	P91645	84	0.309522	[GO:0005509] calcium ion binding [GO:0019722] calcium-mediated signaling [GO:0005623] cell [GO:0007602] phototransduction [GO:0007268] chemical synaptic transmission [GO:0007269] neurotransmitter secretion [GO:0006887] exocytosis [GO:0046928] regulation of neurotransmitter secretion [GO:0034765] regulation of ion transmembrane transport [GO:0031594] neuromuscular junction [GO:0016057] regulation …		GO:0000003 GO:0001505 GO:0003008 GO:0003013 GO:0003015 GO:0003674 GO:0005215 GO:0005216 GO:0005244 GO:0005245 GO:0005261 GO:0005262 GO:0005488 GO:0005575 GO:0005622 GO:0005623 GO:0005886 GO:0006810 GO:0006811 GO:0006812 GO:0006816 GO:0006836 GO:0006873 GO:0006874 GO:0006875 GO:0006914 GO:0007154 GO:0007165 GO:0007204 GO:0007267 GO:0007268 GO:0007269 GO:0007275 GO:0007399 GO:0007416 GO:0007528 GO:…
fig|6666666.69013.peg.356	PE	MA	0.6121	0.9998	26.3107	14.4139	-0.868189	Chromosome	1207754	1207257	498	hypothetical protein	- none -	B9KZX6	73	0.596909	[GO:0019843] rRNA binding [GO:0006412] translation [GO:0005840] ribosome [GO:0003735] structural constituent of ribosome	[tro03010] Ribosome - Thermomicrobium roseum	GO:0003674 GO:0003676 GO:0003723 GO:0005198 GO:0005488 GO:0005575 GO:0005622 GO:0005840 GO:0006412 GO:0006518 GO:0006807 GO:0008150 GO:0008152 GO:0009058 GO:0009059 GO:0009987 GO:0010467 GO:0019538 GO:0034641 GO:0034645 GO:0043043 GO:0043170 GO:0043226 GO:0043228 GO:0043229 GO:0043232 GO:0043603 GO:0043604 GO:0044237 GO:0044238 GO:0044249 GO:0044260 GO:0044267 GO:0044271 GO:0071704 GO:0097159 GO:…	Genetic Information Processing Translation
fig|6666666.69013.peg.357	PE	MA	0.65785	0.9998	36.2054	23.3187	-0.634718	scaffold00001	1208921	1207941	981	Flavodoxin reductases (ferredoxin-NADPH reductases) family 1; Vanillate O-demethylase oxidoreductase (EC 1.14.13.-)	Anaerobic respiratory reductases, Anaerobic respiratory reductases	P76254	471	2.71e-55	[GO:0046872] metal ion binding [GO:0016709] oxidoreductase activity, acting on paired donors, with incorporation or reduction of molecular oxygen, NAD(P)H as one donor, and incorporation of one atom of oxygen [GO:0009055] electron transfer activity [GO:0051537] 2 iron, 2 sulfur cluster binding [GO:0009437] carnitine metabolic process		GO:0003674 GO:0003824 GO:0004497 GO:0005488 GO:0006091 GO:0006575 GO:0006577 GO:0006807 GO:0008150 GO:0008152 GO:0009987 GO:0016491 GO:0016705 GO:0022900 GO:0034641 GO:0043167 GO:0043169 GO:0044237 GO:0048037 GO:0051536 GO:0051540 GO:0055114 GO:0071704 GO:1901564
fig|6666666.69013.peg.358	PE	MA	0.23335	0.9998	5.33307	5.09e-05	-16.6759	scaffold00001	1209097	1208918	180	hypothetical protein	- none -	Q74DU7	58	3.89189	[GO:0006355] regulation of transcription, DNA-templated [GO:0008270] zinc ion binding [GO:0008657] DNA topoisomerase type II (double strand cut, ATP-hydrolyzing) inhibitor activity		GO:0003674 GO:0003824 GO:0003916 GO:0003918 GO:0004857 GO:0005488 GO:0006139 GO:0006351 GO:0006725 GO:0006807 GO:0008094 GO:0008150 GO:0008152 GO:0009058 GO:0009059 GO:0009889 GO:0009987 GO:0010467 GO:0010468 GO:0010556 GO:0010911 GO:0016070 GO:0016462 GO:0016787 GO:0016817 GO:0016818 GO:0016853 GO:0016887 GO:0017111 GO:0018130 GO:0019219 GO:0019222 GO:0019438 GO:0030234 GO:0031323 GO:0031326 GO:…
fig|6666666.69013.peg.359	PE	MA	0.84605	0.9998	14.3024	11.7	-0.284235	scaffold00001	1209537	1209142	396	possible ethanolamine utilization protein EutQ	- none -	Q9ZFV5	138	9.46e-10	[GO:0046336] ethanolamine catabolic process		GO:0006066 GO:0006576 GO:0006580 GO:0006807 GO:0008150 GO:0008152 GO:0009056 GO:0009308 GO:0009310 GO:0009987 GO:0034308 GO:0034310 GO:0034641 GO:0042402 GO:0042439 GO:0044106 GO:0044237 GO:0044281 GO:0044282 GO:0046164 GO:0071704 GO:1901160 GO:1901161 GO:1901564 GO:1901565 GO:1901575 GO:1901615 GO:1901616
fig|6666666.69013.peg.360	PE	MA	0.3501	0.9998	18.916	3.22399	-2.55269	Chromosome	1209623	1209949	327	Citrate lyase beta chain (EC 4.1.3.6)	- none -	A4WNM9	118	3.37e-07	[GO:0016787] hydrolase activity [GO:0046872] metal ion binding	[rsq00630] Glyoxylate and dicarboxylate metabolism - Rhodobacter sphaeroides ATCC 17025 [rsq01100] Metabolic pathways - Rhodobacter sphaeroides ATCC 17025 [rsq01120] Microbial metabolism in diverse environments - Rhodobacter sphaeroides ATCC 17025 [rsq01200] Carbon metabolism - Rhodobacter sphaeroides ATCC 17025	GO:0003674 GO:0003824 GO:0005488 GO:0043167 GO:0043169	Carbohydrate metabolism Metabolism
fig|6666666.69013.peg.361	PE	MA	0.5971	0.9998	198	115.927	-0.77302	scaffold00001	1210237	1210398	162	hypothetical protein	- none -	P45913	59	5.84644
fig|6666666.69013.peg.362	PE	MA	0.6956	0.9998	26.2439	16.9303	-0.632375	scaffold00001	1210472	1211317	846	hypothetical protein	- none -	Q8N0U4	124	1.56e-06	[GO:0005829] cytosol		GO:0005575 GO:0005622 GO:0005737 GO:0110165
fig|6666666.69013.peg.363	PE	MA	0.2214	0.9998	3.9203	90.9041	4.53531	scaffold00001	1211348	1211629	282	Ferredoxin	Inorganic Sulfur Assimilation, Soluble cytochromes and functionally related electron carriers	P18325	207	4.91e-22	[GO:0005506] iron ion binding [GO:0009055] electron transfer activity [GO:0051538] 3 iron, 4 sulfur cluster binding		GO:0003674 GO:0003824 GO:0005488 GO:0006091 GO:0008150 GO:0008152 GO:0009987 GO:0016491 GO:0022900 GO:0043167 GO:0043169 GO:0044237 GO:0046872 GO:0046914 GO:0048037 GO:0051536 GO:0051540 GO:0055114
fig|6666666.69013.peg.364	PE	MA	0.79005	0.9998	21.2288	27.7136	0.384571	scaffold00001	1211724	1212950	1227	putative cytochrome P450 hydroxylase	Nitric oxide synthase	P23296	807	7.13e-104	[GO:0005737] cytoplasm [GO:0005506] iron ion binding [GO:0016705] oxidoreductase activity, acting on paired donors, with incorporation or reduction of molecular oxygen [GO:0004497] monooxygenase activity [GO:0020037] heme binding		GO:0003674 GO:0003824 GO:0005488 GO:0005575 GO:0005622 GO:0008150 GO:0008152 GO:0016491 GO:0043167 GO:0043169 GO:0046872 GO:0046906 GO:0046914 GO:0048037 GO:0055114 GO:0097159 GO:0110165 GO:1901363
fig|6666666.69013.peg.365	PE	MA	0.41605	0.9998	45.5032	21.6118	-1.07415	scaffold00001	1214289	1213405	885	oxidoreductase of aldo/keto reductase family, subgroup 1	- none -	A0QV10	754	5.55e-99	[GO:0016491] oxidoreductase activity		GO:0003674 GO:0003824 GO:0008150 GO:0008152 GO:0055114
fig|6666666.69013.peg.366	PE	MA	0.65235	0.9998	37.4038	24.4784	-0.611676	Chromosome	1215497	1214448	1050	Threonine dehydrogenase and related Zn-dependent dehydrogenases	Threonine degradation	O06012	384	1.07e-41	[GO:0016491] oxidoreductase activity [GO:0008270] zinc ion binding	[bsu01100] Metabolic pathways - Bacillus subtilis subsp. subtilis 168 [bsu00071] Fatty acid degradation - Bacillus subtilis subsp. subtilis 168 [bsu01110] Biosynthesis of secondary metabolites - Bacillus subtilis subsp. subtilis 168 [bsu01120] Microbial metabolism in diverse environments - Bacillus subtilis subsp. subtilis 168 [bsu00010] Glycolysis / Gluconeogenesis - Bacillus subtilis subsp. sub…	GO:0003674 GO:0003824 GO:0005488 GO:0008150 GO:0008152 GO:0043167 GO:0043169 GO:0046872 GO:0046914 GO:0055114	Amino acid metabolism Carbohydrate metabolism Energy metabolism Lipid metabolism Metabolism Xenobiotics biodegradation and metabolism
fig|6666666.69013.peg.367	PE	MA	0.44005	0.9998	59.3426	135.066	1.18652	scaffold00001	1215599	1216498	900	putative DNA-binding protein	- none -	Q89V00	72	4.60369	[GO:0005737] cytoplasm [GO:0047429] nucleoside-triphosphate diphosphatase activity [GO:0009117] nucleotide metabolic process [GO:0035529] NADH pyrophosphatase activity		GO:0003674 GO:0003824 GO:0004551 GO:0005575 GO:0005622 GO:0006139 GO:0006725 GO:0006753 GO:0006793 GO:0006796 GO:0006807 GO:0008150 GO:0008152 GO:0009987 GO:0016462 GO:0016787 GO:0016817 GO:0016818 GO:0019637 GO:0034641 GO:0044237 GO:0044238 GO:0044281 GO:0046483 GO:0055086 GO:0071704 GO:0110165 GO:1901360
fig|6666666.69013.peg.368	PE	MA	0.77445	0.9998	44.7605	58.771	0.392878	Chromosome	1217395	1216580	816	Ureidoglycine aminohydrolase	Ureide pathway	Q8GXV5	272	5.41e-27	[GO:0006355] regulation of transcription, DNA-templated [GO:0005829] cytosol [GO:0000256] allantoin catabolic process [GO:0003700] DNA-binding transcription factor activity [GO:0005783] endoplasmic reticulum [GO:0046872] metal ion binding [GO:0006145] purine nucleobase catabolic process [GO:0071522] ureidoglycine aminohydrolase activity [GO:0010136] ureide catabolic process	[ath01100] Metabolic pathways - Arabidopsis thaliana (thale cress) [ath00230] Purine metabolism - Arabidopsis thaliana (thale cress)	GO:0000255 GO:0003674 GO:0003824 GO:0005488 GO:0005575 GO:0005622 GO:0005737 GO:0006139 GO:0006144 GO:0006351 GO:0006355 GO:0006725 GO:0006807 GO:0008150 GO:0008152 GO:0009056 GO:0009058 GO:0009059 GO:0009112 GO:0009889 GO:0009987 GO:0010135 GO:0010467 GO:0010468 GO:0010556 GO:0012505 GO:0016070 GO:0016787 GO:0016810 GO:0016813 GO:0017144 GO:0018130 GO:0019219 GO:0019222 GO:0019438 GO:0019439 GO:…	Metabolism Nucleotide metabolism
fig|6666666.69013.peg.369	PE	MA	0.99705	0.9998	27.2	27.2147	0.00306202	scaffold00001	1217668	1218039	372	hypothetical protein	- none -	Q1EMV2	91	0.00146309	[GO:0042803] protein homodimerization activity [GO:0016289] CoA hydrolase activity		GO:0003674 GO:0003824 GO:0005488 GO:0005515 GO:0016787 GO:0016788 GO:0016790 GO:0042802 GO:0046983
fig|6666666.69013.peg.370	PE	MA	0.57735	0.9998	39.5981	23.7793	-0.735725	scaffold00001	1218834	1218112	723	Possible methyltransferase	- none -	Q8XDG3	137	1.47e-08	[GO:0097697] tRNA 5-carboxymethoxyuridine methyltransferase activity		GO:0001510 GO:0003674 GO:0003824 GO:0006139 GO:0006396 GO:0006399 GO:0006400 GO:0006725 GO:0006807 GO:0008033 GO:0008150 GO:0008152 GO:0008168 GO:0008173 GO:0008175 GO:0009451 GO:0009987 GO:0010467 GO:0016070 GO:0016300 GO:0016740 GO:0016741 GO:0030488 GO:0032259 GO:0034470 GO:0034641 GO:0034660 GO:0043170 GO:0043412 GO:0043414 GO:0044237 GO:0044238 GO:0044260 GO:0046483 GO:0071704 GO:0090304 GO:…
fig|6666666.69013.peg.371	PE	MA	0.30905	0.9998	22.3307	8.43446	-1.40466	scaffold00001	1219219	1220250	1032	hypothetical protein	- none -	Q46851	859	3.82e-113	[GO:0016616] oxidoreductase activity, acting on the CH-OH group of donors, NAD or NADP as acceptor [GO:0006974] cellular response to DNA damage stimulus [GO:0051596] methylglyoxal catabolic process		GO:0003674 GO:0003824 GO:0006081 GO:0006950 GO:0008150 GO:0008152 GO:0009056 GO:0009438 GO:0009987 GO:0016491 GO:0016614 GO:0033554 GO:0042180 GO:0042182 GO:0044237 GO:0044248 GO:0044281 GO:0044282 GO:0046185 GO:0050896 GO:0051716 GO:0055114 GO:0071704 GO:1901575
fig|6666666.69013.peg.372	PE	MA	0.86215	0.9998	12.6647	9.67768	-0.38808	scaffold00001	1220416	1220207	210	hypothetical protein	- none -	P49051	67	1.02643	[GO:0005618] cell wall [GO:0005576] extracellular region [GO:0030115] S-layer		GO:0005575 GO:0030312 GO:0071944 GO:0110165
fig|6666666.69013.peg.373	PE	MA	0.91785	0.9998	22.5144	25.8277	0.198071	Chromosome	1220688	1220413	276	Alkanesulfonate monooxygenase (EC 1.14.14.5)	Alkanesulfonate assimilation, Alkanesulfonates Utilization	Q4ZRE3	95	0.000276777	[GO:0008726] alkanesulfonate monooxygenase activity	[psb01100] Metabolic pathways - Pseudomonas syringae pv. syringae B728a [psb00920] Sulfur metabolism - Pseudomonas syringae pv. syringae B728a	GO:0003674 GO:0003824 GO:0004497 GO:0008150 GO:0008152 GO:0016491 GO:0016705 GO:0016712 GO:0055114	Energy metabolism Metabolism
fig|6666666.69013.peg.374	PE	MA	0.685	0.9998	24.7758	14.2026	-0.802777	scaffold00001	1221950	1222459	510	GCN5-related N-acetyltransferase	- none -	P26945	134	3.41e-09	[GO:0008080] N-acetyltransferase activity		GO:0003674 GO:0003824 GO:0016407 GO:0016410 GO:0016740 GO:0016746 GO:0016747
fig|6666666.69013.peg.375	PE	MA	0.5426	0.9998	45.4034	22.9475	-0.984463	Chromosome	1223886	1222450	1437	Cystathionine beta-synthase (EC 4.2.1.22)	Cysteine Biosynthesis, Glycine and Serine Utilization, Methionine Biosynthesis, Methionine Degradation	P9WP51	684	2.27e-83	[GO:0005618] cell wall [GO:0005886] plasma membrane [GO:0005576] extracellular region [GO:0005737] cytoplasm [GO:0030170] pyridoxal phosphate binding [GO:0004124] cysteine synthase activity [GO:0004122] cystathionine beta-synthase activity [GO:0080146] L-cysteine desulfhydrase activity [GO:0006535] cysteine biosynthetic process from serine [GO:0019343] cysteine biosynthetic process via cystathion…	[mtu01100] Metabolic pathways - Mycobacterium tuberculosis H37Rv [mtu01130] Biosynthesis of antibiotics - Mycobacterium tuberculosis H37Rv [mtu01230] Biosynthesis of amino acids - Mycobacterium tuberculosis H37Rv [mtu00260] Glycine, serine and threonine metabolism - Mycobacterium tuberculosis H37Rv [mtu00270] Cysteine and methionine metabolism - Mycobacterium tuberculosis H37Rv	GO:0000096 GO:0000097 GO:0003674 GO:0003824 GO:0005488 GO:0005575 GO:0005622 GO:0006082 GO:0006520 GO:0006534 GO:0006563 GO:0006790 GO:0006807 GO:0008144 GO:0008150 GO:0008152 GO:0008652 GO:0009058 GO:0009069 GO:0009070 GO:0009987 GO:0016020 GO:0016053 GO:0016740 GO:0016765 GO:0016829 GO:0016835 GO:0016836 GO:0016846 GO:0019344 GO:0019752 GO:0019842 GO:0030312 GO:0036094 GO:0043167 GO:0043168 GO:…	Amino acid metabolism Metabolism
fig|6666666.69013.peg.376	PE	MA	0.21975	0.9998	5.19e-05	22.8149	18.7464	Chromosome	1224138	1223980	159	hypothetical protein	- none -	Q1AU55	62	2.23705	[GO:0019843] rRNA binding [GO:0006412] translation [GO:0003735] structural constituent of ribosome [GO:0015935] small ribosomal subunit	[rxy03010] Ribosome - Rubrobacter xylanophilus	GO:0003674 GO:0003676 GO:0003723 GO:0005198 GO:0005488 GO:0005575 GO:0005622 GO:0005840 GO:0006412 GO:0006518 GO:0006807 GO:0008150 GO:0008152 GO:0009058 GO:0009059 GO:0009987 GO:0010467 GO:0019538 GO:0032991 GO:0034641 GO:0034645 GO:0043043 GO:0043170 GO:0043226 GO:0043228 GO:0043229 GO:0043232 GO:0043603 GO:0043604 GO:0044237 GO:0044238 GO:0044249 GO:0044260 GO:0044267 GO:0044271 GO:0044391 GO:…	Genetic Information Processing Translation
fig|6666666.69013.peg.377	PE	MA	0.2125	0.9998	5.19e-05	10.3555	17.6068	scaffold00001	1224106	1224381	276	possible transcriptional regulator, WhiB family	- none -	P9WF41	181	9.38e-18	[GO:0003677] DNA binding [GO:0045892] negative regulation of transcription, DNA-templated [GO:0005618] cell wall [GO:0005737] cytoplasm [GO:0046872] metal ion binding [GO:0051539] 4 iron, 4 sulfur cluster binding [GO:0005623] cell [GO:0045454] cell redox homeostasis [GO:0009405] pathogenesis [GO:0015035] protein disulfide oxidoreductase activity [GO:0047134] protein-disulfide reductase activity […		GO:0003674 GO:0003676 GO:0003824 GO:0005488 GO:0005575 GO:0005622 GO:0005623 GO:0006139 GO:0006351 GO:0006355 GO:0006629 GO:0006725 GO:0006807 GO:0008150 GO:0008152 GO:0009058 GO:0009059 GO:0009273 GO:0009889 GO:0009890 GO:0009892 GO:0009987 GO:0010467 GO:0010468 GO:0010556 GO:0010558 GO:0010605 GO:0010629 GO:0015036 GO:0016070 GO:0016491 GO:0016651 GO:0016667 GO:0016668 GO:0018130 GO:0019219 GO:…
fig|6666666.69013.peg.378	PE	MA	0.0918	0.9998	5.42	5.09e-05	-16.7001	Chromosome	1224602	1224405	198	hypothetical protein	- none -	B0THP0	68	0.6472	[GO:0005524] ATP binding [GO:0005737] cytoplasm [GO:0002161] aminoacyl-tRNA editing activity [GO:0004827] proline-tRNA ligase activity [GO:0006433] prolyl-tRNA aminoacylation	[hmo00970] Aminoacyl-tRNA biosynthesis - Heliobacterium modesticaldum	GO:0000166 GO:0003674 GO:0003824 GO:0004812 GO:0005488 GO:0005575 GO:0005622 GO:0006082 GO:0006139 GO:0006399 GO:0006412 GO:0006418 GO:0006450 GO:0006518 GO:0006520 GO:0006725 GO:0006807 GO:0008144 GO:0008150 GO:0008152 GO:0009058 GO:0009059 GO:0009987 GO:0010467 GO:0016070 GO:0016787 GO:0016788 GO:0016874 GO:0016875 GO:0017076 GO:0019538 GO:0019752 GO:0030554 GO:0032553 GO:0032555 GO:0032559 GO:…	Genetic Information Processing Translation
fig|6666666.69013.peg.379	PE	MA	0.63155	0.9998	35.7776	56.6	0.661427	scaffold00001	1225301	1224606	696	Transcriptional regulator, GntR family	- none -	O05494	164	1.82e-12	[GO:0043565] sequence-specific DNA binding [GO:0003700] DNA-binding transcription factor activity		GO:0003674 GO:0003676 GO:0003677 GO:0005488 GO:0006355 GO:0008150 GO:0009889 GO:0010468 GO:0010556 GO:0019219 GO:0019222 GO:0031323 GO:0031326 GO:0050789 GO:0050794 GO:0051171 GO:0051252 GO:0060255 GO:0065007 GO:0080090 GO:0097159 GO:0140110 GO:1901363 GO:1903506 GO:2000112 GO:2001141
fig|6666666.69013.peg.380	PE	MA	0.58905	0.9998	27.1	14.3078	-0.919717	scaffold00001	1225496	1226767	1272	Cytosine deaminase (EC 3.5.4.1)	Creatine and Creatinine Degradation, pyrimidine conversions	O52063	381	3.17e-40	[GO:0005737] cytoplasm [GO:0046872] metal ion binding [GO:0019381] atrazine catabolic process [GO:0018764] N-isopropylammelide isopropylaminohydrolase activity		GO:0003674 GO:0003824 GO:0005488 GO:0005575 GO:0005622 GO:0006576 GO:0006595 GO:0006598 GO:0006725 GO:0006805 GO:0006807 GO:0008150 GO:0008152 GO:0009056 GO:0009308 GO:0009310 GO:0009410 GO:0009987 GO:0016787 GO:0016810 GO:0018873 GO:0018965 GO:0019439 GO:0034641 GO:0042178 GO:0042204 GO:0042221 GO:0042402 GO:0043167 GO:0043169 GO:0044106 GO:0044237 GO:0044248 GO:0044270 GO:0046483 GO:0046700 GO:…
fig|6666666.69013.peg.381	PE	MA	0.49245	0.9998	33.436	14.9955	-1.15687	scaffold00001	1226757	1228256	1500	amino acid permease-associated region	- none -	O07576	141	5.19e-08	[GO:0005886] plasma membrane [GO:0022857] transmembrane transporter activity [GO:0016021] integral component of membrane		GO:0003674 GO:0005215 GO:0005575 GO:0006810 GO:0008150 GO:0016020 GO:0031224 GO:0051179 GO:0051234 GO:0055085 GO:0071944 GO:0110165
fig|6666666.69013.peg.382	PE	MA	0.5326	0.9998	30.1671	14.7392	-1.03332	scaffold00001	1228253	1229464	1212	Cytosine deaminase (EC 3.5.4.1)	Creatine and Creatinine Degradation, pyrimidine conversions	O52063	370	6.99e-39	[GO:0005737] cytoplasm [GO:0046872] metal ion binding [GO:0019381] atrazine catabolic process [GO:0018764] N-isopropylammelide isopropylaminohydrolase activity		GO:0003674 GO:0003824 GO:0005488 GO:0005575 GO:0005622 GO:0006576 GO:0006595 GO:0006598 GO:0006725 GO:0006805 GO:0006807 GO:0008150 GO:0008152 GO:0009056 GO:0009308 GO:0009310 GO:0009410 GO:0009987 GO:0016787 GO:0016810 GO:0018873 GO:0018965 GO:0019439 GO:0034641 GO:0042178 GO:0042204 GO:0042221 GO:0042402 GO:0043167 GO:0043169 GO:0044106 GO:0044237 GO:0044248 GO:0044270 GO:0046483 GO:0046700 GO:…
fig|6666666.69013.peg.383	PE	MA	0.56135	0.9998	46.3377	27.1137	-0.773164	scaffold00001	1230149	1229484	666	possible anti-sigma factor	- none -	P9WJ67	89	0.0224722	[GO:0005886] plasma membrane [GO:0008270] zinc ion binding [GO:0016021] integral component of membrane [GO:0009405] pathogenesis [GO:0016989] sigma factor antagonist activity		GO:0003674 GO:0003712 GO:0003714 GO:0005488 GO:0005575 GO:0008150 GO:0009889 GO:0009890 GO:0009892 GO:0010556 GO:0010558 GO:0010605 GO:0016020 GO:0019219 GO:0019222 GO:0031224 GO:0031323 GO:0031324 GO:0031326 GO:0031327 GO:0043167 GO:0043169 GO:0044419 GO:0045934 GO:0046872 GO:0046914 GO:0048519 GO:0048523 GO:0050789 GO:0050794 GO:0051171 GO:0051172 GO:0051252 GO:0051253 GO:0060255 GO:0065007 GO:…
fig|6666666.69013.peg.384	PE	MA	0.92255	0.9998	30.9633	33.8621	0.129112	scaffold00001	1230630	1230139	492	RNA polymerase sigma-70 factor, ECF subfamily	- none -	P9WGH5	211	2.39e-20	[GO:0003677] DNA binding [GO:0006355] regulation of transcription, DNA-templated [GO:0006352] DNA-templated transcription, initiation [GO:0003700] DNA-binding transcription factor activity [GO:0009405] pathogenesis [GO:0016987] sigma factor activity		GO:0003674 GO:0003676 GO:0005488 GO:0006139 GO:0006351 GO:0006355 GO:0006725 GO:0006807 GO:0008150 GO:0008152 GO:0009058 GO:0009059 GO:0009889 GO:0009987 GO:0010467 GO:0010468 GO:0010556 GO:0016070 GO:0018130 GO:0019219 GO:0019222 GO:0019438 GO:0031323 GO:0031326 GO:0032774 GO:0034641 GO:0034645 GO:0034654 GO:0043170 GO:0044237 GO:0044238 GO:0044249 GO:0044260 GO:0044271 GO:0044419 GO:0046483 GO:…
fig|6666666.69013.peg.385	PE	MA	0.1903	0.9998	7.8041	5.09e-05	-17.2252	Chromosome	1230607	1230825	219	hypothetical protein	- none -	O43237	71	0.305557	[GO:0005524] ATP binding [GO:0005829] cytosol [GO:0006888] endoplasmic reticulum to Golgi vesicle-mediated transport [GO:0005874] microtubule [GO:0016020] membrane [GO:0005770] late endosome [GO:0000776] kinetochore [GO:0000226] microtubule cytoskeleton organization [GO:0005813] centrosome [GO:0005868] cytoplasmic dynein complex [GO:0005764] lysosome [GO:0045504] dynein heavy chain binding [GO:00…	[hsa04145] Phagosome - Homo sapiens (human) [hsa04962] Vasopressin-regulated water reabsorption - Homo sapiens (human) [hsa05132] Salmonella infection - Homo sapiens (human)	GO:0000166 GO:0000323 GO:0000775 GO:0002376 GO:0002478 GO:0002495 GO:0002504 GO:0003674 GO:0003774 GO:0003824 GO:0005488 GO:0005515 GO:0005575 GO:0005622 GO:0005694 GO:0005737 GO:0005768 GO:0005773 GO:0005815 GO:0005856 GO:0005875 GO:0006810 GO:0006928 GO:0006996 GO:0007010 GO:0007017 GO:0008144 GO:0008150 GO:0009719 GO:0009987 GO:0010033 GO:0012505 GO:0015630 GO:0016043 GO:0016192 GO:0016462 GO:…	Cellular Processes Excretory system Human Diseases Infectious disease: bacterial Organismal Systems Transport and catabolism
fig|6666666.69013.peg.386	PE	MA	0.48235	0.9998	19.9359	9.21	-1.11394	Chromosome	1230904	1231395	492	Secreted repeat of unknown function	- none -	Q6MAJ5	73	1.52462	[GO:0005524] ATP binding [GO:0046933] proton-transporting ATP synthase activity, rotational mechanism [GO:0042777] plasma membrane ATP synthesis coupled proton transport	[pcu00190] Oxidative phosphorylation - Candidatus Protochlamydia amoebophila [pcu01100] Metabolic pathways - Candidatus Protochlamydia amoebophila	GO:0000166 GO:0003674 GO:0003824 GO:0005215 GO:0005216 GO:0005261 GO:0005488 GO:0006139 GO:0006163 GO:0006164 GO:0006725 GO:0006753 GO:0006754 GO:0006793 GO:0006796 GO:0006807 GO:0006810 GO:0006811 GO:0006812 GO:0008144 GO:0008150 GO:0008152 GO:0008324 GO:0009058 GO:0009117 GO:0009141 GO:0009142 GO:0009144 GO:0009145 GO:0009150 GO:0009152 GO:0009165 GO:0009199 GO:0009201 GO:0009205 GO:0009206 GO:…	Energy metabolism Metabolism
fig|6666666.69013.peg.387	PE	MA	0.4054	0.9998	28.8754	12.1859	-1.24463	Chromosome	1231388	1232485	1098	Catalase (EC 1.11.1.6)	Oxidative stress, Protection from Reactive Oxygen Species	Q55025	554	4.92e-67	[GO:0005506] iron ion binding [GO:0004601] peroxidase activity [GO:0004096] catalase activity [GO:0020037] heme binding [GO:0055114] oxidation-reduction process [GO:0006979] response to oxidative stress [GO:0042597] periplasmic space [GO:0042743] hydrogen peroxide metabolic process	[syf00630] Glyoxylate and dicarboxylate metabolism - Synechococcus elongatus PCC7942 [syf01100] Metabolic pathways - Synechococcus elongatus PCC7942 [syf01110] Biosynthesis of secondary metabolites - Synechococcus elongatus PCC7942 [syf01130] Biosynthesis of antibiotics - Synechococcus elongatus PCC7942 [syf00380] Tryptophan metabolism - Synechococcus elongatus PCC7942 [syf01200] Carbon metabolis…	GO:0003674 GO:0003824 GO:0004601 GO:0005488 GO:0005575 GO:0006950 GO:0008150 GO:0008152 GO:0009636 GO:0009987 GO:0016209 GO:0016491 GO:0016684 GO:0016999 GO:0017144 GO:0042221 GO:0043167 GO:0043169 GO:0044237 GO:0046872 GO:0046906 GO:0046914 GO:0048037 GO:0050896 GO:0051186 GO:0051716 GO:0055114 GO:0070887 GO:0072593 GO:0097159 GO:0097237 GO:0098754 GO:0098869 GO:0110165 GO:1901363 GO:1990748	Amino acid metabolism Carbohydrate metabolism Metabolism
fig|6666666.69013.peg.388	PE	MA	0.2394	0.9998	19.1434	58.2764	1.60606	scaffold00001	1232475	1233098	624	Cytochrome B561	- none -	P75925	114	6.68e-06	[GO:0005886] plasma membrane [GO:0016021] integral component of membrane [GO:0046872] metal ion binding [GO:0009055] electron transfer activity [GO:0020037] heme binding [GO:0022904] respiratory electron transport chain		GO:0003674 GO:0003824 GO:0005488 GO:0005575 GO:0006091 GO:0008150 GO:0008152 GO:0009987 GO:0015980 GO:0016020 GO:0016491 GO:0022900 GO:0031224 GO:0043167 GO:0043169 GO:0044237 GO:0045333 GO:0046906 GO:0048037 GO:0055114 GO:0071944 GO:0097159 GO:0110165 GO:1901363
fig|6666666.69013.peg.389	PE	MA	0.89505	0.9998	39.5424	45.1258	0.190552	scaffold00001	1234414	1233374	1041	FIG00998953: hypothetical protein	- none -	Q0SJ46	1414	0	[GO:0032259] methylation [GO:0008168] methyltransferase activity		GO:0003674 GO:0003824 GO:0008150 GO:0008152 GO:0016740 GO:0016741
fig|6666666.69013.peg.390	PE	MA	0.5223	0.9998	155.685	20.0514	-2.95686	scaffold00001	1234531	1234415	117	hypothetical protein	- none -	Q8PQA7	66	0.401564	[GO:0005886] plasma membrane [GO:0016021] integral component of membrane [GO:0008960] phosphatidylglycerol-membrane-oligosaccharide glycerophosphotransferase activity [GO:0008484] sulfuric ester hydrolase activity [GO:0009250] glucan biosynthetic process		GO:0000271 GO:0003674 GO:0003824 GO:0005575 GO:0005975 GO:0005976 GO:0006073 GO:0008150 GO:0008152 GO:0009058 GO:0009059 GO:0009987 GO:0016020 GO:0016051 GO:0016740 GO:0016772 GO:0016780 GO:0016787 GO:0016788 GO:0031224 GO:0033692 GO:0034637 GO:0034645 GO:0043170 GO:0044042 GO:0044237 GO:0044238 GO:0044249 GO:0044260 GO:0044262 GO:0044264 GO:0071704 GO:0071944 GO:0110165 GO:1901576
fig|6666666.69013.peg.391	PE	MA	0.4833	0.9998	25.0748	10.1253	-1.30827	Chromosome	1234740	1234540	201	hypothetical protein	- none -	Q3Z8C6	61	5.41296	[GO:0000034] adenine deaminase activity [GO:0006146] adenine catabolic process	[det00230] Purine metabolism - Dehalococcoides mccartyi 195 [det01100] Metabolic pathways - Dehalococcoides mccartyi 195	GO:0003674 GO:0003824 GO:0006139 GO:0006144 GO:0006145 GO:0006725 GO:0006807 GO:0008150 GO:0008152 GO:0009056 GO:0009112 GO:0009987 GO:0016787 GO:0016810 GO:0016814 GO:0019239 GO:0019439 GO:0034641 GO:0044237 GO:0044238 GO:0044248 GO:0044270 GO:0044281 GO:0046083 GO:0046113 GO:0046483 GO:0046700 GO:0055086 GO:0071704 GO:0072521 GO:0072523 GO:1901360 GO:1901361 GO:1901564 GO:1901565 GO:1901575	Metabolism Nucleotide metabolism
fig|6666666.69013.peg.392	PE	MA	0.59175	0.9998	22.7363	12.3	-0.880755	scaffold00001	1234891	1236069	1179	hypothetical protein	- none -	P63750	114	7.31e-05
fig|6666666.69013.peg.393	PE	MA	1	1	5.19e-05	1.06	14.3202	Chromosome	1236182	1236361	180	hypothetical protein	- none -	A8A8T2	62	2.64906	[GO:0005524] ATP binding [GO:0005737] cytoplasm [GO:0002161] aminoacyl-tRNA editing activity [GO:0004823] leucine-tRNA ligase activity [GO:0006429] leucyl-tRNA aminoacylation	[iho00970] Aminoacyl-tRNA biosynthesis - Ignicoccus hospitalis	GO:0000166 GO:0003674 GO:0003824 GO:0004812 GO:0005488 GO:0005575 GO:0005622 GO:0006082 GO:0006139 GO:0006399 GO:0006412 GO:0006418 GO:0006450 GO:0006518 GO:0006520 GO:0006725 GO:0006807 GO:0008144 GO:0008150 GO:0008152 GO:0009058 GO:0009059 GO:0009987 GO:0010467 GO:0016070 GO:0016787 GO:0016788 GO:0016874 GO:0016875 GO:0017076 GO:0019538 GO:0019752 GO:0030554 GO:0032553 GO:0032555 GO:0032559 GO:…	Genetic Information Processing Translation
fig|6666666.69013.peg.394	PE	MA	0.6733	0.9998	25.3	40.6043	0.682763	scaffold00001	1236372	1237757	1386	Sugar transporter, MFS superfamily protein	- none -	P31679	680	2.97e-83	[GO:0005886] plasma membrane [GO:0022857] transmembrane transporter activity [GO:0016021] integral component of membrane [GO:0006979] response to oxidative stress		GO:0003674 GO:0005215 GO:0005575 GO:0006810 GO:0006950 GO:0008150 GO:0016020 GO:0031224 GO:0050896 GO:0051179 GO:0051234 GO:0055085 GO:0071944 GO:0110165
fig|6666666.69013.peg.395	PE	MA	0.90085	0.9998	18.8425	21.223	0.171638	Chromosome	1237828	1239258	1431	hypothetical protein	- none -	Q8NZ46	160	2.8e-10	[GO:0005737] cytoplasm [GO:0019557] histidine catabolic process to glutamate and formate [GO:0019556] histidine catabolic process to glutamate and formamide [GO:0004397] histidine ammonia-lyase activity	[spm00340] Histidine metabolism - Streptococcus pyogenes MGAS8232 (serotype M18) [spm01100] Metabolic pathways - Streptococcus pyogenes MGAS8232 (serotype M18)	GO:0003674 GO:0003824 GO:0005575 GO:0005622 GO:0006082 GO:0006520 GO:0006536 GO:0006547 GO:0006548 GO:0006725 GO:0006807 GO:0008150 GO:0008152 GO:0009056 GO:0009063 GO:0009064 GO:0009072 GO:0009074 GO:0009987 GO:0015942 GO:0016054 GO:0016829 GO:0016840 GO:0016841 GO:0016999 GO:0017144 GO:0019439 GO:0019752 GO:0032787 GO:0034641 GO:0043436 GO:0043603 GO:0043606 GO:0043648 GO:0044237 GO:0044238 GO:…	Amino acid metabolism Metabolism
fig|6666666.69013.peg.396	PE	MA	0.46835	0.9998	21.1659	9.32489	-1.18258	Chromosome	1239294	1240541	1248	D-amino acid dehydrogenase small subunit (EC 1.4.99.1)	Pyruvate Alanine Serine Interconversions, Respiratory dehydrogenases 1	B2FLQ1	350	1.04e-35	[GO:0008718] D-amino-acid dehydrogenase activity [GO:0055130] D-alanine catabolic process	[sml00360] Phenylalanine metabolism - Stenotrophomonas maltophilia K279a [sml01100] Metabolic pathways - Stenotrophomonas maltophilia K279a	GO:0003674 GO:0003824 GO:0006082 GO:0006520 GO:0006522 GO:0006524 GO:0006807 GO:0008150 GO:0008152 GO:0009056 GO:0009063 GO:0009078 GO:0009080 GO:0009987 GO:0016054 GO:0016491 GO:0016638 GO:0019478 GO:0019752 GO:0043436 GO:0044237 GO:0044238 GO:0044248 GO:0044281 GO:0044282 GO:0046144 GO:0046395 GO:0046416 GO:0046436 GO:0055114 GO:0071704 GO:1901564 GO:1901565 GO:1901575 GO:1901605 GO:1901606	Amino acid metabolism Metabolism
fig|6666666.69013.peg.397	PE	MA	0.7072	0.9998	44.9808	65.5627	0.543566	scaffold00001	1240706	1241350	645	protein of unknown function DUF1121	- none -	Q92PY4	71	3.94158	[GO:0101030] tRNA-guanine transglycosylation [GO:0008616] queuosine biosynthetic process [GO:0008479] queuine tRNA-ribosyltransferase activity		GO:0003674 GO:0003824 GO:0006139 GO:0006396 GO:0006399 GO:0006400 GO:0006725 GO:0006807 GO:0008033 GO:0008150 GO:0008152 GO:0009058 GO:0009116 GO:0009119 GO:0009163 GO:0009451 GO:0009987 GO:0010467 GO:0016070 GO:0016740 GO:0016757 GO:0016763 GO:0018130 GO:0019438 GO:0034404 GO:0034470 GO:0034641 GO:0034654 GO:0034660 GO:0042455 GO:0043170 GO:0043412 GO:0044237 GO:0044238 GO:0044249 GO:0044271 GO:…
fig|6666666.69013.peg.398	PE	MA	1	1	0.312814	5.09e-05	-12.5844	scaffold00001	1241695	1241916	222	hypothetical protein	- none -	P26495	106	9.89e-07	[GO:0016787] hydrolase activity [GO:0016042] lipid catabolic process		GO:0003674 GO:0003824 GO:0006629 GO:0008150 GO:0008152 GO:0009056 GO:0044238 GO:0071704 GO:1901575
fig|6666666.69013.peg.399	PE	MA	0.0379	0.9998	26.3438	5.09e-05	-18.9804	scaffold00001	1242244	1241993	252	Polyhydroxyalkanoic acid synthase	Polyhydroxybutyrate metabolism	P26494	127	1.15e-11	[GO:0016746] transferase activity, transferring acyl groups [GO:0042621] poly(3-hydroxyalkanoate) biosynthetic process [GO:0042619] poly-hydroxybutyrate biosynthetic process		GO:0003674 GO:0003824 GO:0008150 GO:0008152 GO:0009058 GO:0016740 GO:0042618 GO:0042620 GO:0071704 GO:1901440 GO:1901441 GO:1901576
fig|6666666.69013.peg.400	PE	MA	1	1	5.19e-05	5.09e-05	-0.026535	scaffold00001	1242470	1242336	135	hypothetical protein	- none -	P94359	70	0.10769
fig|6666666.69013.peg.401	PE	MA	1	1	5.18805e-05	5.09e-05	-0.026535	scaffold00001	1243722	1243844	123	hypothetical protein	- none -	Q29RL2	63	0.918943	[GO:0005524] ATP binding [GO:0008270] zinc ion binding [GO:0061077] chaperone-mediated protein folding [GO:0051879] Hsp90 protein binding [GO:0043531] ADP binding [GO:1900034] regulation of cellular response to heat [GO:2000299] negative regulation of Rho-dependent protein serine/threonine kinase activity [GO:0010824] regulation of centrosome duplication		GO:0000166 GO:0000226 GO:0001932 GO:0001933 GO:0003674 GO:0003824 GO:0004672 GO:0004674 GO:0005488 GO:0005515 GO:0006457 GO:0006464 GO:0006468 GO:0006469 GO:0006793 GO:0006796 GO:0006807 GO:0006950 GO:0006996 GO:0007010 GO:0007017 GO:0007049 GO:0007098 GO:0008144 GO:0008150 GO:0008152 GO:0009266 GO:0009408 GO:0009628 GO:0009892 GO:0009987 GO:0010563 GO:0010564 GO:0010605 GO:0016043 GO:0016301 GO:…
fig|6666666.69013.peg.402	PE	MA	0.67755	0.9998	32.7	22	-0.572205	scaffold00001	1245571	1244078	1494	hypothetical protein	- none -	O35018	624	4e-74	[GO:0005886] plasma membrane [GO:0022857] transmembrane transporter activity [GO:0016021] integral component of membrane [GO:0046677] response to antibiotic		GO:0003674 GO:0005215 GO:0005575 GO:0006810 GO:0008150 GO:0016020 GO:0031224 GO:0042221 GO:0050896 GO:0051179 GO:0051234 GO:0055085 GO:0071944 GO:0110165
fig|6666666.69013.peg.403	PE	MA	0.24815	0.9998	8.08321	5.09e-05	-17.2759	Chromosome	1245614	1245868	255	hypothetical protein	- none -	B1JPZ5	67	1.37434	[GO:0004126] cytidine deaminase activity [GO:0008270] zinc ion binding	[ypy01100] Metabolic pathways - Yersinia pseudotuberculosis YPIII (serotype O:3) [ypy00240] Pyrimidine metabolism - Yersinia pseudotuberculosis YPIII (serotype O:3)	GO:0003674 GO:0003824 GO:0005488 GO:0006139 GO:0006213 GO:0006216 GO:0006725 GO:0006807 GO:0008150 GO:0008152 GO:0009056 GO:0009116 GO:0009119 GO:0009164 GO:0009972 GO:0009987 GO:0016787 GO:0016810 GO:0016814 GO:0019239 GO:0019439 GO:0034641 GO:0034655 GO:0034656 GO:0042454 GO:0043167 GO:0043169 GO:0044237 GO:0044238 GO:0044248 GO:0044270 GO:0044281 GO:0044282 GO:0046087 GO:0046131 GO:0046133 GO:…	Metabolism Nucleotide metabolism
fig|6666666.69013.peg.404	PE	MA	0.7009	0.9998	7.45449	13.3	0.835234	scaffold00001	1245944	1246270	327	hypothetical protein	- none -	Q7CNK9	65	4.89635	[GO:0005524] ATP binding [GO:0000049] tRNA binding [GO:0005737] cytoplasm [GO:0016879] ligase activity, forming carbon-nitrogen bonds [GO:0006400] tRNA modification		GO:0000166 GO:0003674 GO:0003676 GO:0003723 GO:0003824 GO:0005488 GO:0005575 GO:0005622 GO:0006139 GO:0006396 GO:0006399 GO:0006725 GO:0006807 GO:0008033 GO:0008144 GO:0008150 GO:0008152 GO:0009451 GO:0009987 GO:0010467 GO:0016070 GO:0016874 GO:0017076 GO:0030554 GO:0032553 GO:0032555 GO:0032559 GO:0034470 GO:0034641 GO:0034660 GO:0035639 GO:0036094 GO:0043167 GO:0043168 GO:0043170 GO:0043412 GO:…
fig|6666666.69013.peg.405	PE	MA	0.61175	0.9998	145.689	88.1595	-0.724704	scaffold00001	1247155	1247787	633	hypothetical protein	- none -	Q99ZI6	81	0.193427	[GO:0016798] hydrolase activity, acting on glycosyl bonds [GO:0008152] metabolic process		GO:0003674 GO:0003824 GO:0008150 GO:0016787
fig|6666666.69013.peg.406	PE	MA	0.41095	0.9998	38.1911	12.6082	-1.59887	Chromosome	1249267	1247909	1359	Ferredoxin / Ferredoxin--NADP(+) reductase, actinobacterial (eukaryote-like) type (EC 1.18.1.2)	Inorganic Sulfur Assimilation, Inorganic Sulfur Assimilation, Soluble cytochromes and functionally related electron carriers	P9WJI1	502	8.02e-56	[GO:0005886] plasma membrane [GO:0046872] metal ion binding [GO:0051539] 4 iron, 4 sulfur cluster binding [GO:0004324] ferredoxin-NADP+ reductase activity	[mtu01100] Metabolic pathways - Mycobacterium tuberculosis H37Rv	GO:0003674 GO:0003824 GO:0005488 GO:0005575 GO:0008150 GO:0008152 GO:0008937 GO:0016020 GO:0016491 GO:0016730 GO:0016731 GO:0043167 GO:0043169 GO:0048037 GO:0051536 GO:0051540 GO:0055114 GO:0071944 GO:0110165
fig|6666666.69013.peg.407	PE	MA	0.85445	0.9998	23.6338	19.7194	-0.261236	scaffold00001	1250093	1249329	765	hypothetical protein	- none -	P9WKQ4	159	3.45e-11	[GO:0005886] plasma membrane [GO:0016021] integral component of membrane		GO:0005575 GO:0016020 GO:0031224 GO:0071944 GO:0110165
fig|6666666.69013.peg.408	PE	MA	0.5788	0.9998	12.4003	23.5353	0.924451	scaffold00001	1250975	1251832	858	2-amino-3-carboxymuconate-6-semialdehyde decarboxylase (EC 4.1.1.45)	- none -	P80402	371	1.92e-46	[GO:0016787] hydrolase activity [GO:0050150] o-pyrocatechuate decarboxylase activity [GO:0043640] benzoate catabolic process via hydroxylation		GO:0003674 GO:0003824 GO:0006082 GO:0006725 GO:0008150 GO:0008152 GO:0009056 GO:0009987 GO:0016054 GO:0016829 GO:0016830 GO:0016831 GO:0016999 GO:0017001 GO:0017144 GO:0018874 GO:0019439 GO:0019752 GO:0032787 GO:0042537 GO:0042737 GO:0043436 GO:0043639 GO:0044237 GO:0044248 GO:0044281 GO:0044282 GO:0046395 GO:0071704 GO:0072329 GO:1901360 GO:1901361 GO:1901575
fig|6666666.69013.peg.409	PE	MA	0.66585	0.9998	78.9375	121.813	0.625885	scaffold00001	1252420	1253049	630	hypothetical protein Rv2558	- none -	P65004	620	7.75e-81
fig|6666666.69013.peg.410	PE	MA	0.4309	0.9998	20.1445	44.0726	1.1295	scaffold00001	1253600	1255021	1422	hypothetical protein	- none -	P67205	1035	1.69e-135	[GO:0006071] glycerol metabolic process [GO:0004144] diacylglycerol O-acyltransferase activity [GO:0019432] triglyceride biosynthetic process		GO:0003674 GO:0003824 GO:0005975 GO:0006066 GO:0006629 GO:0006638 GO:0006639 GO:0006641 GO:0008150 GO:0008152 GO:0008374 GO:0008610 GO:0009058 GO:0009987 GO:0016411 GO:0016740 GO:0016746 GO:0016747 GO:0019400 GO:0019751 GO:0044237 GO:0044238 GO:0044249 GO:0044255 GO:0044262 GO:0044281 GO:0045017 GO:0046460 GO:0046463 GO:0046486 GO:0071704 GO:1901576 GO:1901615
fig|6666666.69013.peg.411	PE	MA	1	1	5.18805e-05	5.0935e-05	-0.026535	scaffold00001	1255109	1255231	123	hypothetical protein	- none -
fig|6666666.69013.peg.412	PE	MA	0.74405	0.9998	10.9958	17.048	0.63265	scaffold00001	1255638	1255372	267	hypothetical protein	- none -	Q08BY0	71	0.471056	[GO:0005739] mitochondrion [GO:0032981] mitochondrial respiratory chain complex I assembly [GO:0035243] protein-arginine omega-N symmetric methyltransferase activity [GO:0043009] chordate embryonic development [GO:0019918] peptidyl-arginine methylation, to symmetrical-dimethyl arginine		GO:0003674 GO:0003824 GO:0005575 GO:0005622 GO:0005737 GO:0006464 GO:0006479 GO:0006807 GO:0006996 GO:0007005 GO:0007275 GO:0008150 GO:0008152 GO:0008168 GO:0008170 GO:0008213 GO:0008276 GO:0008757 GO:0009790 GO:0009792 GO:0009987 GO:0010257 GO:0016043 GO:0016273 GO:0016274 GO:0016740 GO:0016741 GO:0018193 GO:0018195 GO:0018216 GO:0019538 GO:0019918 GO:0022607 GO:0032259 GO:0032501 GO:0032502 GO:…
fig|6666666.69013.peg.413	PE	MA	0.77675	0.9998	4.58604	8.55694	0.899846	scaffold00001	1256187	1256555	369	hypothetical protein	- none -	P9WIP7	154	4.19e-13	[GO:0003677] DNA binding [GO:0006355] regulation of transcription, DNA-templated [GO:0005618] cell wall [GO:0005886] plasma membrane [GO:0005829] cytosol [GO:0042542] response to hydrogen peroxide [GO:0009405] pathogenesis [GO:0009295] nucleoid [GO:0071453] cellular response to oxygen levels [GO:0042262] DNA protection [GO:0010039] response to iron ion		GO:0000302 GO:0003674 GO:0003676 GO:0005488 GO:0005575 GO:0005622 GO:0005737 GO:0006139 GO:0006259 GO:0006351 GO:0006725 GO:0006807 GO:0006950 GO:0006979 GO:0007154 GO:0008150 GO:0008152 GO:0009058 GO:0009059 GO:0009605 GO:0009628 GO:0009636 GO:0009889 GO:0009987 GO:0009991 GO:0010035 GO:0010038 GO:0010467 GO:0010468 GO:0010556 GO:0016020 GO:0016070 GO:0018130 GO:0019219 GO:0019222 GO:0019438 GO:…
fig|6666666.69013.peg.414	PE	MA	0.5971	0.9998	10.7916	26.8608	1.31559	Chromosome	1257503	1257309	195	hypothetical protein	- none -	Q1GNR4	65	1.42598	[GO:0005524] ATP binding [GO:0005737] cytoplasm [GO:0004592] pantoate-beta-alanine ligase activity [GO:0015940] pantothenate biosynthetic process	[sal00410] beta-Alanine metabolism - Sphingopyxis alaskensis [sal00770] Pantothenate and CoA biosynthesis - Sphingopyxis alaskensis [sal01100] Metabolic pathways - Sphingopyxis alaskensis [sal01110] Biosynthesis of secondary metabolites - Sphingopyxis alaskensis	GO:0000166 GO:0003674 GO:0003824 GO:0005488 GO:0005575 GO:0005622 GO:0006082 GO:0006575 GO:0006732 GO:0006766 GO:0006767 GO:0006807 GO:0008144 GO:0008150 GO:0008152 GO:0009058 GO:0009108 GO:0009110 GO:0009987 GO:0015939 GO:0016053 GO:0016874 GO:0016879 GO:0016881 GO:0017076 GO:0019752 GO:0030554 GO:0032553 GO:0032555 GO:0032559 GO:0032787 GO:0034641 GO:0035639 GO:0036094 GO:0042364 GO:0042398 GO:…	Metabolism Metabolism of cofactors and vitamins Metabolism of other amino acids
fig|6666666.69013.peg.415	PE	MA	0.85615	0.9998	5.80443	7.61027	0.390793	Chromosome	1257528	1258673	1146	Citrate synthase (si) (EC 2.3.3.1)	Glyoxylate bypass, Serine-glyoxylate cycle, TCA Cycle	P9WPD3	1433	0	[GO:0005829] cytosol [GO:0005975] carbohydrate metabolic process [GO:0006099] tricarboxylic acid cycle [GO:0004108] citrate (Si)-synthase activity	[mtu01100] Metabolic pathways - Mycobacterium tuberculosis H37Rv [mtu00020] Citrate cycle (TCA cycle) - Mycobacterium tuberculosis H37Rv [mtu01110] Biosynthesis of secondary metabolites - Mycobacterium tuberculosis H37Rv [mtu01120] Microbial metabolism in diverse environments - Mycobacterium tuberculosis H37Rv [mtu01130] Biosynthesis of antibiotics - Mycobacterium tuberculosis H37Rv [mtu01200] Ca…	GO:0003674 GO:0003824 GO:0005575 GO:0005622 GO:0005737 GO:0006091 GO:0008150 GO:0008152 GO:0009060 GO:0009987 GO:0015980 GO:0016740 GO:0016746 GO:0036440 GO:0044237 GO:0044238 GO:0045333 GO:0046912 GO:0055114 GO:0071704 GO:0110165	Carbohydrate metabolism Metabolism
fig|6666666.69013.peg.416	PE	MA	0.4398	0.9998	26.2133	55.96	1.0941	scaffold00001	1259934	1260827	894	Transcriptional regulator, LysR family	CBSS-349102.4.peg.3442	P43011	191	2.48e-15	[GO:0006351] transcription, DNA-templated [GO:0043565] sequence-specific DNA binding [GO:0003700] DNA-binding transcription factor activity		GO:0003674 GO:0003676 GO:0003677 GO:0005488 GO:0006139 GO:0006355 GO:0006725 GO:0006807 GO:0008150 GO:0008152 GO:0009058 GO:0009059 GO:0009889 GO:0009987 GO:0010467 GO:0010468 GO:0010556 GO:0016070 GO:0018130 GO:0019219 GO:0019222 GO:0019438 GO:0031323 GO:0031326 GO:0032774 GO:0034641 GO:0034645 GO:0034654 GO:0043170 GO:0044237 GO:0044238 GO:0044249 GO:0044260 GO:0044271 GO:0046483 GO:0050789 GO:…
fig|6666666.69013.peg.417	PE	MA	0.70645	0.9998	23.8783	15.3571	-0.636794	scaffold00001	1261237	1260845	393	hypothetical protein	- none -	B1JE51	70	1.97292	[GO:0015920] lipopolysaccharide transport [GO:0009279] cell outer membrane [GO:0043165] Gram-negative-bacterium-type cell outer membrane assembly [GO:0010033] response to organic substance		GO:0005575 GO:0006810 GO:0006869 GO:0008150 GO:0009987 GO:0010876 GO:0016020 GO:0016043 GO:0019867 GO:0022607 GO:0030312 GO:0030313 GO:0031975 GO:0033036 GO:0042221 GO:0043163 GO:0044085 GO:0044091 GO:0045229 GO:0050896 GO:0051179 GO:0051234 GO:0061024 GO:0071702 GO:0071709 GO:0071840 GO:0071944 GO:0110165 GO:1901264
fig|6666666.69013.peg.418	PE	MA	0.0195	0.857724	26.3911	524.421	4.3126	scaffold00001	1261583	1261290	294	regulatory protein, ArsR	- none -	O31480	147	2.12e-12	[GO:0044212] transcription regulatory region DNA binding [GO:0006355] regulation of transcription, DNA-templated [GO:0003700] DNA-binding transcription factor activity		GO:0001067 GO:0003674 GO:0003676 GO:0003677 GO:0005488 GO:0006139 GO:0006351 GO:0006355 GO:0006725 GO:0006807 GO:0008150 GO:0008152 GO:0009058 GO:0009059 GO:0009889 GO:0009987 GO:0010467 GO:0010468 GO:0010556 GO:0016070 GO:0018130 GO:0019219 GO:0019222 GO:0019438 GO:0031323 GO:0031326 GO:0032774 GO:0034641 GO:0034645 GO:0034654 GO:0043170 GO:0044237 GO:0044238 GO:0044249 GO:0044260 GO:0044271 GO:…
fig|6666666.69013.peg.419	PE	MA	0.77885	0.9998	14.7847	19.6815	0.412735	scaffold00001	1261979	1263307	1329	integral membrane transport protein	- none -	P76350	813	2.17e-103	[GO:0005886] plasma membrane [GO:0016021] integral component of membrane [GO:0015530] shikimate transmembrane transporter activity [GO:0015293] symporter activity [GO:0015733] shikimate transmembrane transport		GO:0003674 GO:0005215 GO:0005342 GO:0005575 GO:0006810 GO:0006811 GO:0006820 GO:0008028 GO:0008150 GO:0008509 GO:0008514 GO:0015075 GO:0015291 GO:0015318 GO:0015711 GO:0015718 GO:0015733 GO:0015849 GO:0015850 GO:0016020 GO:0022804 GO:0022857 GO:0031224 GO:0034220 GO:0046942 GO:0046943 GO:0051179 GO:0051234 GO:0055085 GO:0071702 GO:0071944 GO:0098656 GO:0110165 GO:1901618 GO:1903825 GO:1905039
fig|6666666.69013.peg.420	PE	MA	0.56945	0.9998	13.6899	6.03657	-1.18131	Chromosome	1263363	1263935	573	hypothetical protein	- none -	O22907	74	1.5797	[GO:0005524] ATP binding [GO:0003723] RNA binding [GO:0005634] nucleus [GO:0003724] RNA helicase activity	[ath03040] Spliceosome - Arabidopsis thaliana (thale cress)	GO:0000166 GO:0003674 GO:0003676 GO:0003824 GO:0004386 GO:0005488 GO:0005575 GO:0005622 GO:0008144 GO:0016462 GO:0016787 GO:0016817 GO:0016818 GO:0016887 GO:0017076 GO:0017111 GO:0030554 GO:0032553 GO:0032555 GO:0032559 GO:0035639 GO:0036094 GO:0042623 GO:0043167 GO:0043168 GO:0043226 GO:0043227 GO:0043229 GO:0043231 GO:0097159 GO:0097367 GO:0110165 GO:0140098 GO:1901265 GO:1901363	Genetic Information Processing Transcription
fig|6666666.69013.peg.421	PE	MA	0.7267	0.9998	18.5413	12.3715	-0.583722	scaffold00001	1263938	1265530	1593	Long-chain-fatty-acid--CoA ligase (EC 6.2.1.3)	Biotin biosynthesis, Biotin synthesis cluster, Fatty acid metabolism cluster	Q00594	570	4.48e-65	[GO:0005524] ATP binding [GO:0016874] ligase activity [GO:0005737] cytoplasm [GO:0046872] metal ion binding [GO:0006631] fatty acid metabolic process		GO:0000166 GO:0003674 GO:0003824 GO:0005488 GO:0005575 GO:0005622 GO:0006082 GO:0006629 GO:0008144 GO:0008150 GO:0008152 GO:0009987 GO:0017076 GO:0019752 GO:0030554 GO:0032553 GO:0032555 GO:0032559 GO:0032787 GO:0035639 GO:0036094 GO:0043167 GO:0043168 GO:0043169 GO:0043436 GO:0044237 GO:0044238 GO:0044255 GO:0044281 GO:0071704 GO:0097159 GO:0097367 GO:0110165 GO:1901265 GO:1901363
fig|6666666.69013.peg.422	PE	MA	0.87835	0.9998	18.5821	16.1061	-0.206306	Chromosome	1265527	1266354	828	Enoyl-CoA hydratase (EC 4.2.1.17)	Acetyl-CoA fermentation to Butyrate, Butanol Biosynthesis, Butyrate metabolism cluster, Fatty acid metabolism cluster, Isoleucine degradation, Polyhydroxybutyrate metabolism, Valine degradation	A4YI89	357	8.4e-40	[GO:0006631] fatty acid metabolic process [GO:0043956] 3-hydroxypropionyl-CoA dehydratase activity	[mse00720] Carbon fixation pathways in prokaryotes - Metallosphaera sedula [mse01100] Metabolic pathways - Metallosphaera sedula [mse01120] Microbial metabolism in diverse environments - Metallosphaera sedula [mse01200] Carbon metabolism - Metallosphaera sedula	GO:0003674 GO:0003824 GO:0006082 GO:0006629 GO:0008150 GO:0008152 GO:0009987 GO:0016829 GO:0016835 GO:0016836 GO:0019752 GO:0032787 GO:0043436 GO:0044237 GO:0044238 GO:0044255 GO:0044281 GO:0071704	Energy metabolism Metabolism
fig|6666666.69013.peg.423	PE	MA	0.6702	0.9998	18.3753	11.3395	-0.696411	Chromosome	1266516	1267796	1281	Crotonyl-CoA carboxylase/reductase, ethylmalonyl-CoA producing	Ethylmalonyl-CoA pathway of C2 assimilation	Q3IZ91	863	2.33e-111	[GO:0043880] crotonyl-CoA reductase activity	[rsp01100] Metabolic pathways - Rhodobacter sphaeroides 2.4.1 [rsp00630] Glyoxylate and dicarboxylate metabolism - Rhodobacter sphaeroides 2.4.1 [rsp01120] Microbial metabolism in diverse environments - Rhodobacter sphaeroides 2.4.1 [rsp01200] Carbon metabolism - Rhodobacter sphaeroides 2.4.1	GO:0003674 GO:0003824 GO:0008150 GO:0008152 GO:0016491 GO:0055114	Carbohydrate metabolism Metabolism
fig|6666666.69013.peg.424	PE	MA	0.91745	0.9998	19.0477	17.0619	-0.158838	scaffold00001	1267841	1268824	984	putative oxidoreductase	- none -	A7RK30	343	4.86e-36	[GO:0016491] oxidoreductase activity		GO:0003674 GO:0003824 GO:0008150 GO:0008152 GO:0055114
fig|6666666.69013.peg.425	PE	MA	0.7555	0.9998	15.4576	21.5975	0.482548	Chromosome	1268868	1269689	822	Enoyl-CoA hydratase (EC 4.2.1.17)	Acetyl-CoA fermentation to Butyrate, Butanol Biosynthesis, Butyrate metabolism cluster, Fatty acid metabolism cluster, Isoleucine degradation, Polyhydroxybutyrate metabolism, Valine degradation	Q52995	722	7.98e-95	[GO:0006631] fatty acid metabolic process [GO:0004300] enoyl-CoA hydratase activity	[sme00280] Valine, leucine and isoleucine degradation - Sinorhizobium meliloti 1021 [sme00650] Butanoate metabolism - Sinorhizobium meliloti 1021 [sme01100] Metabolic pathways - Sinorhizobium meliloti 1021 [sme00071] Fatty acid degradation - Sinorhizobium meliloti 1021 [sme00281] Geraniol degradation - Sinorhizobium meliloti 1021 [sme00310] Lysine degradation - Sinorhizobium meliloti 1021 [sme003…	GO:0003674 GO:0003824 GO:0006082 GO:0006629 GO:0008150 GO:0008152 GO:0009987 GO:0016829 GO:0016835 GO:0016836 GO:0019752 GO:0032787 GO:0043436 GO:0044237 GO:0044238 GO:0044255 GO:0044281 GO:0071704	Amino acid metabolism Carbohydrate metabolism Lipid metabolism Metabolism Metabolism of other amino acids Metabolism of terpenoids and polyketides Xenobiotics biodegradation and metabolism
fig|6666666.69013.peg.426	PE	MA	0.58615	0.9998	22.59	12.3005	-0.876967	Chromosome	1269707	1270867	1161	Alcohol dehydrogenase (EC 1.1.1.1)	5-FCL-like protein, Butanol Biosynthesis, Fermentations: Mixed acid, Glycerolipid and Glycerophospholipid Metabolism in Bacteria	P37686	669	2.53e-83	[GO:0005829] cytosol [GO:0046872] metal ion binding [GO:0008743] L-threonine 3-dehydrogenase activity [GO:0004022] alcohol dehydrogenase (NAD+) activity	[ecj01120] Microbial metabolism in diverse environments - Escherichia coli K-12 W3110 [ecj01100] Metabolic pathways - Escherichia coli K-12 W3110 [ecj00010] Glycolysis / Gluconeogenesis - Escherichia coli K-12 W3110 [ecj00071] Fatty acid degradation - Escherichia coli K-12 W3110 [ecj00350] Tyrosine metabolism - Escherichia coli K-12 W3110 [ecj00625] Chloroalkane and chloroalkene degradation - Esc…	GO:0003674 GO:0003824 GO:0005488 GO:0005575 GO:0005622 GO:0005737 GO:0008150 GO:0008152 GO:0016491 GO:0016614 GO:0016616 GO:0018455 GO:0043167 GO:0043169 GO:0055114 GO:0110165	Amino acid metabolism Carbohydrate metabolism Lipid metabolism Metabolism Xenobiotics biodegradation and metabolism
fig|6666666.69013.peg.427	PE	MA	0.84125	0.9998	20.3147	16.1332	-0.332491	Chromosome	1270893	1272437	1545	Methylmalonate-semialdehyde dehydrogenase (EC 1.2.1.27)	Valine degradation	Q9I702	1446	0	[GO:0004491] methylmalonate-semialdehyde dehydrogenase (acylating) activity [GO:0018478] malonate-semialdehyde dehydrogenase (acetylating) activity [GO:0019483] beta-alanine biosynthetic process [GO:0006574] valine catabolic process [GO:0006210] thymine catabolic process [GO:0006573] valine metabolic process	[pae00640] Propanoate metabolism - Pseudomonas aeruginosa PAO1 [pae01100] Metabolic pathways - Pseudomonas aeruginosa PAO1 [pae01200] Carbon metabolism - Pseudomonas aeruginosa PAO1 [pae00280] Valine, leucine and isoleucine degradation - Pseudomonas aeruginosa PAO1 [pae00410] beta-Alanine metabolism - Pseudomonas aeruginosa PAO1 [pae00562] Inositol phosphate metabolism - Pseudomonas aeruginosa PA…	GO:0001505 GO:0003674 GO:0003824 GO:0006082 GO:0006139 GO:0006206 GO:0006208 GO:0006520 GO:0006573 GO:0006725 GO:0006807 GO:0008150 GO:0008152 GO:0008652 GO:0009056 GO:0009058 GO:0009063 GO:0009081 GO:0009083 GO:0009112 GO:0009987 GO:0016053 GO:0016054 GO:0016491 GO:0016620 GO:0016903 GO:0019482 GO:0019752 GO:0019859 GO:0034641 GO:0042133 GO:0042136 GO:0043436 GO:0044237 GO:0044238 GO:0044248 GO:…	Amino acid metabolism Carbohydrate metabolism Metabolism Metabolism of other amino acids
fig|6666666.69013.peg.428	PE	MA	0.591	0.9998	15.6709	8.24904	-0.92579	Chromosome	1272490	1273536	1047	3-hydroxyisobutyryl-CoA hydrolase (EC 3.1.2.4)	Valine degradation	Q6NVY1	654	1.48e-81	[GO:0005739] mitochondrion [GO:0005759] mitochondrial matrix [GO:0003860] 3-hydroxyisobutyryl-CoA hydrolase activity [GO:0006574] valine catabolic process [GO:0009083] branched-chain amino acid catabolic process	[hsa01100] Metabolic pathways - Homo sapiens (human) [hsa01200] Carbon metabolism - Homo sapiens (human) [hsa00280] Valine, leucine and isoleucine degradation - Homo sapiens (human) [hsa00410] beta-Alanine metabolism - Homo sapiens (human) [hsa00640] Propanoate metabolism - Homo sapiens (human)	GO:0003674 GO:0003824 GO:0005575 GO:0005622 GO:0005737 GO:0005739 GO:0006082 GO:0006520 GO:0006573 GO:0006807 GO:0008150 GO:0008152 GO:0009056 GO:0009063 GO:0009081 GO:0009083 GO:0009987 GO:0016054 GO:0016289 GO:0016787 GO:0016788 GO:0016790 GO:0019752 GO:0031974 GO:0043226 GO:0043227 GO:0043229 GO:0043231 GO:0043233 GO:0043436 GO:0044237 GO:0044238 GO:0044248 GO:0044281 GO:0044282 GO:0046395 GO:…	Amino acid metabolism Carbohydrate metabolism Metabolism Metabolism of other amino acids
fig|6666666.69013.peg.429	PE	MA	0.2558	0.9998	5.19e-05	6.30942	16.892	scaffold00001	1273592	1273819	228	hypothetical protein	- none -	P15597	73	0.147673	[GO:0009405] pathogenesis		GO:0008150 GO:0044419
fig|6666666.69013.peg.430	PE	MA	0.57235	0.9998	1.1	5.24663	2.25466	scaffold00001	1273984	1274253	270	hypothetical protein	- none -	C0H431	85	0.00106495	[GO:0005886] plasma membrane [GO:0016021] integral component of membrane		GO:0005575 GO:0016020 GO:0031224 GO:0071944 GO:0110165
fig|6666666.69013.peg.431	PE	MA	0.69135	0.9998	21.0311	30.7912	0.549994	scaffold00001	1274250	1275863	1614	Na+/solute symporter	- none -	Q1M7A2	823	5.17e-103	[GO:0005886] plasma membrane [GO:0006865] amino acid transport [GO:0022857] transmembrane transporter activity [GO:0016021] integral component of membrane		GO:0003674 GO:0005215 GO:0005575 GO:0006810 GO:0006811 GO:0006820 GO:0008150 GO:0015711 GO:0015849 GO:0016020 GO:0031224 GO:0046942 GO:0051179 GO:0051234 GO:0055085 GO:0071702 GO:0071705 GO:0071944 GO:0110165
fig|6666666.69013.peg.432	PE	MA	0.42805	0.9998	17.3905	5.49351	-1.6625	Chromosome	1275885	1276697	813	Enoyl-CoA hydratase (EC 4.2.1.17)	Acetyl-CoA fermentation to Butyrate, Butanol Biosynthesis, Butyrate metabolism cluster, Fatty acid metabolism cluster, Isoleucine degradation, Polyhydroxybutyrate metabolism, Valine degradation	P76082	275	7.81e-28	[GO:0016853] isomerase activity [GO:0042802] identical protein binding [GO:0010124] phenylacetate catabolic process [GO:0006635] fatty acid beta-oxidation [GO:0004300] enoyl-CoA hydratase activity	[ecj01120] Microbial metabolism in diverse environments - Escherichia coli K-12 W3110 [ecj00360] Phenylalanine metabolism - Escherichia coli K-12 W3110 [ecj01100] Metabolic pathways - Escherichia coli K-12 W3110 [ecj00071] Fatty acid degradation - Escherichia coli K-12 W3110 [ecj00650] Butanoate metabolism - Escherichia coli K-12 W3110 [ecj01110] Biosynthesis of secondary metabolites - Escherichi…	GO:0003674 GO:0003824 GO:0005488 GO:0005515 GO:0006082 GO:0006629 GO:0006631 GO:0006725 GO:0006805 GO:0008150 GO:0008152 GO:0009056 GO:0009062 GO:0009404 GO:0009407 GO:0009410 GO:0009636 GO:0009850 GO:0009852 GO:0009987 GO:0010817 GO:0016042 GO:0016054 GO:0016829 GO:0016835 GO:0016836 GO:0019395 GO:0019439 GO:0019748 GO:0019752 GO:0030258 GO:0032787 GO:0034440 GO:0042178 GO:0042221 GO:0042445 GO:…	Amino acid metabolism Carbohydrate metabolism Lipid metabolism Metabolism Metabolism of other amino acids Metabolism of terpenoids and polyketides Xenobiotics biodegradation and metabolism
fig|6666666.69013.peg.433	PE	MA	0.7196	0.9998	23.4935	33.4	0.505745	scaffold00001	1276694	1278781	2088	hypothetical protein	- none -	O28341	517	4.14e-55	[GO:0005524] ATP binding [GO:0046872] metal ion binding [GO:0043758] acetate-CoA ligase (ADP-forming) activity [GO:0048037] cofactor binding		GO:0000166 GO:0003674 GO:0003824 GO:0005488 GO:0008144 GO:0016874 GO:0016877 GO:0016878 GO:0017076 GO:0030554 GO:0032553 GO:0032555 GO:0032559 GO:0035639 GO:0036094 GO:0043167 GO:0043168 GO:0043169 GO:0097159 GO:0097367 GO:1901265 GO:1901363
fig|6666666.69013.peg.434	PE	MA	0.6176	0.9998	17.2833	28.6698	0.730153	scaffold00001	1278781	1280040	1260	hypothetical protein	- none -	P53918	88	0.142145	[GO:0005739] mitochondrion [GO:0005783] endoplasmic reticulum [GO:0005789] endoplasmic reticulum membrane [GO:0015293] symporter activity [GO:0071944] cell periphery [GO:0071627] integral component of fungal-type vacuolar membrane		GO:0000322 GO:0000323 GO:0000324 GO:0000329 GO:0003674 GO:0005215 GO:0005575 GO:0005622 GO:0005737 GO:0005773 GO:0005774 GO:0005783 GO:0006810 GO:0008150 GO:0012505 GO:0015291 GO:0016020 GO:0016021 GO:0022804 GO:0022857 GO:0031090 GO:0031166 GO:0031224 GO:0031300 GO:0031301 GO:0031310 GO:0031984 GO:0042175 GO:0043226 GO:0043227 GO:0043229 GO:0043231 GO:0051179 GO:0051234 GO:0055085 GO:0071628 GO:…
fig|6666666.69013.peg.435	PE	MA	1	1	5.18805e-05	5.0935e-05	-0.026535	Chromosome	1280373	1280489	117	hypothetical protein	- none -	P41909	66	0.378675	[GO:0005524] ATP binding [GO:0016887] ATPase activity [GO:0006635] fatty acid beta-oxidation [GO:0042758] long-chain fatty acid catabolic process [GO:0005777] peroxisome [GO:0005324] long-chain fatty acid transporter activity [GO:0015908] fatty acid transport [GO:0015910] long-chain fatty acid import into peroxisome [GO:0042626] ATPase-coupled transmembrane transporter activity [GO:0042760] very …	[sce02010] ABC transporters - Saccharomyces cerevisiae (budding yeast) [sce04146] Peroxisome - Saccharomyces cerevisiae (budding yeast)	GO:0000038 GO:0000166 GO:0001676 GO:0003674 GO:0003824 GO:0005215 GO:0005319 GO:0005488 GO:0005575 GO:0005622 GO:0005737 GO:0005777 GO:0005778 GO:0006082 GO:0006629 GO:0006631 GO:0006810 GO:0006811 GO:0006820 GO:0006862 GO:0006869 GO:0008144 GO:0008150 GO:0008152 GO:0009056 GO:0009062 GO:0009987 GO:0010876 GO:0015399 GO:0015711 GO:0015718 GO:0015748 GO:0015849 GO:0015865 GO:0015868 GO:0015908 GO:…	Cellular Processes Environmental Information Processing Membrane transport Transport and catabolism
fig|6666666.69013.peg.436	PE	MA	0.32125	0.9998	9.30456	1.47758	-2.6547	Chromosome	1282393	1282743	351	hypothetical protein	- none -	A1T4P7	69	0.547169	[GO:0006412] translation [GO:0005840] ribosome [GO:0003735] structural constituent of ribosome	[mva03010] Ribosome - Mycolicibacterium vanbaalenii	GO:0003674 GO:0005198 GO:0005575 GO:0005622 GO:0005840 GO:0006412 GO:0006518 GO:0006807 GO:0008150 GO:0008152 GO:0009058 GO:0009059 GO:0009987 GO:0010467 GO:0019538 GO:0034641 GO:0034645 GO:0043043 GO:0043170 GO:0043226 GO:0043228 GO:0043229 GO:0043232 GO:0043603 GO:0043604 GO:0044237 GO:0044238 GO:0044249 GO:0044260 GO:0044267 GO:0044271 GO:0071704 GO:0110165 GO:1901564 GO:1901566 GO:1901576	Genetic Information Processing Translation
fig|6666666.69013.peg.437	PE	MA	0.7459	0.9998	45.5654	30.9409	-0.558424	scaffold00001	1283341	1283138	204	Cold shock protein CspA	Cold shock, CspA family of proteins	A0R5E1	279	2.07e-33	[GO:0003677] DNA binding [GO:0005737] cytoplasm		GO:0003674 GO:0003676 GO:0005488 GO:0005575 GO:0005622 GO:0097159 GO:0110165 GO:1901363
fig|6666666.69013.peg.438	PE	MA	0.8218	0.9998	39.2119	31.276	-0.326236	Chromosome	1285623	1283557	2067	putative integral membrane protein	- none -	P34021	80	2.07612	[GO:0003677] DNA binding [GO:0045892] negative regulation of transcription, DNA-templated [GO:0045893] positive regulation of transcription, DNA-templated [GO:0000122] negative regulation of transcription by RNA polymerase II [GO:0045944] positive regulation of transcription by RNA polymerase II [GO:0000981] DNA-binding transcription factor activity, RNA polymerase II-specific [GO:0005102] signal…	[dme04214] Apoptosis - fly - Drosophila melanogaster (fruit fly)	GO:0000003 GO:0000228 GO:0000785 GO:0000790 GO:0000902 GO:0000904 GO:0000976 GO:0000981 GO:0001012 GO:0001067 GO:0001216 GO:0001221 GO:0001223 GO:0001224 GO:0001655 GO:0001667 GO:0001700 GO:0002009 GO:0002064 GO:0002065 GO:0002066 GO:0002165 GO:0002237 GO:0002376 GO:0002682 GO:0003002 GO:0003006 GO:0003008 GO:0003674 GO:0003676 GO:0003677 GO:0003690 GO:0003700 GO:0003712 GO:0003713 GO:0005488 GO:…	Cell growth and death Cellular Processes
fig|6666666.69013.peg.439	PE	MA	1	1	5.18805e-05	5.0935e-05	-0.026535	scaffold00001	1286039	1286182	144	hypothetical protein	- none -	Q4FQ90	66	0.50896	[GO:0005524] ATP binding [GO:0005975] carbohydrate metabolic process [GO:0016301] kinase activity [GO:0006040] amino sugar metabolic process [GO:0016773] phosphotransferase activity, alcohol group as acceptor [GO:0097175] 1,6-anhydro-N-acetyl-beta-muramic acid catabolic process [GO:0009254] peptidoglycan turnover		GO:0000166 GO:0000270 GO:0003674 GO:0003824 GO:0005488 GO:0006022 GO:0006082 GO:0006793 GO:0006796 GO:0006807 GO:0008144 GO:0008150 GO:0008152 GO:0009056 GO:0009987 GO:0016054 GO:0016310 GO:0016740 GO:0016772 GO:0017076 GO:0019752 GO:0030203 GO:0030554 GO:0032553 GO:0032555 GO:0032559 GO:0032787 GO:0035639 GO:0036094 GO:0043167 GO:0043168 GO:0043170 GO:0043436 GO:0044237 GO:0044238 GO:0044248 GO:…
fig|6666666.69013.peg.440	PE	MA	1	1	5.18805e-05	5.0935e-05	-0.026535	Chromosome	1286441	1286325	117	hypothetical protein	- none -	O95390	66	0.382069	[GO:0005615] extracellular space [GO:0010862] positive regulation of pathway-restricted SMAD protein phosphorylation [GO:0043408] regulation of MAPK cascade [GO:0042981] regulation of apoptotic process [GO:0005654] nucleoplasm [GO:0060395] SMAD protein signal transduction [GO:0032991] protein-containing complex [GO:0031016] pancreas development [GO:0021512] spinal cord anterior/posterior patterni…	[hsa04060] Cytokine-cytokine receptor interaction - Homo sapiens (human)	GO:0000165 GO:0001654 GO:0001655 GO:0001822 GO:0001823 GO:0001932 GO:0001934 GO:0003002 GO:0003674 GO:0005102 GO:0005126 GO:0005488 GO:0005515 GO:0005575 GO:0005576 GO:0005622 GO:0005634 GO:0006464 GO:0006468 GO:0006793 GO:0006796 GO:0006807 GO:0006915 GO:0007154 GO:0007165 GO:0007166 GO:0007167 GO:0007178 GO:0007275 GO:0007389 GO:0007399 GO:0007417 GO:0007423 GO:0008150 GO:0008152 GO:0008219 GO:…	Environmental Information Processing Signaling molecules and interaction
fig|6666666.69013.peg.441	PE	MA	0.99535	0.9998	10.5691	10.5202	-0.0066904	scaffold00001	1286538	1287083	546	Dihydrofolate reductase (EC 1.5.1.3)	5-FCL-like protein, Folate Biosynthesis	P37508	185	3.64e-16	[GO:0016021] integral component of membrane [GO:0008703] 5-amino-6-(5-phosphoribosylamino)uracil reductase activity [GO:0009231] riboflavin biosynthetic process		GO:0003674 GO:0003824 GO:0005575 GO:0006766 GO:0006767 GO:0006771 GO:0006807 GO:0008150 GO:0008152 GO:0009058 GO:0009110 GO:0009987 GO:0016020 GO:0016491 GO:0016614 GO:0016616 GO:0017144 GO:0018130 GO:0031224 GO:0034641 GO:0042364 GO:0042726 GO:0042727 GO:0044237 GO:0044249 GO:0044271 GO:0044281 GO:0044283 GO:0046483 GO:0055114 GO:0071704 GO:0110165 GO:1901360 GO:1901362 GO:1901564 GO:1901566 GO:…
fig|6666666.69013.peg.442	PE	MA	0.9844	0.9998	24.0198	23.5806	-0.0266237	scaffold00001	1287459	1288367	909	Transcriptional regulator RpiR in protein degradation cluster	- none -	Q8RD36	189	4.73e-15	[GO:0003677] DNA binding [GO:0003700] DNA-binding transcription factor activity [GO:0097367] carbohydrate derivative binding [GO:1901135] carbohydrate derivative metabolic process		GO:0003674 GO:0003676 GO:0005488 GO:0006355 GO:0008150 GO:0008152 GO:0009889 GO:0010468 GO:0010556 GO:0019219 GO:0019222 GO:0031323 GO:0031326 GO:0050789 GO:0050794 GO:0051171 GO:0051252 GO:0060255 GO:0065007 GO:0071704 GO:0080090 GO:0097159 GO:0140110 GO:1901363 GO:1903506 GO:2000112 GO:2001141
fig|6666666.69013.peg.443	PE	MA	0.8555	0.9998	43.8195	53.4968	0.28788	scaffold00001	1289995	1288571	1425	gamma-aminobutyrate (GABA) permease	- none -	P46349	1008	6.76e-132	[GO:0005886] plasma membrane [GO:0016021] integral component of membrane [GO:0015185] gamma-aminobutyric acid transmembrane transporter activity [GO:0009450] gamma-aminobutyric acid catabolic process		GO:0001505 GO:0003333 GO:0003674 GO:0005215 GO:0005326 GO:0005342 GO:0005575 GO:0006082 GO:0006520 GO:0006807 GO:0006810 GO:0006811 GO:0006820 GO:0006836 GO:0006865 GO:0008028 GO:0008150 GO:0008152 GO:0008509 GO:0008514 GO:0009056 GO:0009063 GO:0009448 GO:0009987 GO:0015075 GO:0015171 GO:0015318 GO:0015711 GO:0015718 GO:0015812 GO:0015849 GO:0016020 GO:0016054 GO:0019752 GO:0022857 GO:0031224 GO:…
fig|6666666.69013.peg.444	PE	MA	0.49755	0.9998	31.3534	14.4722	-1.11534	Chromosome	1290500	1291273	774	Enoyl-CoA hydratase (EC 4.2.1.17)	Acetyl-CoA fermentation to Butyrate, Butanol Biosynthesis, Butyrate metabolism cluster, Fatty acid metabolism cluster, Isoleucine degradation, Polyhydroxybutyrate metabolism, Valine degradation	A4YI89	407	2.3e-47	[GO:0006631] fatty acid metabolic process [GO:0043956] 3-hydroxypropionyl-CoA dehydratase activity	[mse00720] Carbon fixation pathways in prokaryotes - Metallosphaera sedula [mse01100] Metabolic pathways - Metallosphaera sedula [mse01120] Microbial metabolism in diverse environments - Metallosphaera sedula [mse01200] Carbon metabolism - Metallosphaera sedula	GO:0003674 GO:0003824 GO:0006082 GO:0006629 GO:0008150 GO:0008152 GO:0009987 GO:0016829 GO:0016835 GO:0016836 GO:0019752 GO:0032787 GO:0043436 GO:0044237 GO:0044238 GO:0044255 GO:0044281 GO:0071704	Energy metabolism Metabolism
fig|6666666.69013.peg.445	PE	MA	0.50165	0.9998	17.9951	7.90849	-1.18613	Chromosome	1291276	1293462	2187	Acetyl-CoA synthetase (ADP-forming) alpha and beta chains, putative	Pyruvate metabolism II: acetyl-CoA, acetogenesis from pyruvate	O29057	813	5.54e-97	[GO:0005524] ATP binding [GO:0046872] metal ion binding [GO:0043758] acetate-CoA ligase (ADP-forming) activity [GO:0048037] cofactor binding	[afu01100] Metabolic pathways - Archaeoglobus fulgidus DSM 4304 [afu00010] Glycolysis / Gluconeogenesis - Archaeoglobus fulgidus DSM 4304 [afu00620] Pyruvate metabolism - Archaeoglobus fulgidus DSM 4304 [afu00640] Propanoate metabolism - Archaeoglobus fulgidus DSM 4304 [afu01120] Microbial metabolism in diverse environments - Archaeoglobus fulgidus DSM 4304	GO:0000166 GO:0003674 GO:0003824 GO:0005488 GO:0008144 GO:0016874 GO:0016877 GO:0016878 GO:0017076 GO:0030554 GO:0032553 GO:0032555 GO:0032559 GO:0035639 GO:0036094 GO:0043167 GO:0043168 GO:0043169 GO:0097159 GO:0097367 GO:1901265 GO:1901363	Carbohydrate metabolism Metabolism
fig|6666666.69013.peg.446	PE	MA	0.3562	0.9998	19.7827	6.6925	-1.56362	Chromosome	1293459	1294259	801	Enoyl-CoA hydratase (EC 4.2.1.17)	Acetyl-CoA fermentation to Butyrate, Butanol Biosynthesis, Butyrate metabolism cluster, Fatty acid metabolism cluster, Isoleucine degradation, Polyhydroxybutyrate metabolism, Valine degradation	Q0AVM1	412	4.66e-48	[GO:0016829] lyase activity [GO:0005737] cytoplasm [GO:0019605] butyrate metabolic process	[swo00650] Butanoate metabolism - Syntrophomonas wolfei [swo01200] Carbon metabolism - Syntrophomonas wolfei	GO:0003674 GO:0003824 GO:0005575 GO:0005622 GO:0006082 GO:0006629 GO:0006631 GO:0008150 GO:0008152 GO:0009987 GO:0019752 GO:0032787 GO:0043436 GO:0044237 GO:0044238 GO:0044255 GO:0044281 GO:0046459 GO:0071704 GO:0110165	Carbohydrate metabolism Metabolism
fig|6666666.69013.peg.447	PE	MA	0.84045	0.9998	2.6052	3.26618	0.32621	Chromosome	1294256	1294543	288	3-hydroxybutyryl-CoA dehydrogenase (EC 1.1.1.157); 3-hydroxyacyl-CoA dehydrogenase (EC 1.1.1.35)	Acetyl-CoA fermentation to Butyrate, Acetyl-CoA fermentation to Butyrate, Butanol Biosynthesis, Butyrate metabolism cluster, Fatty acid metabolism cluster, Isoleucine degradation, Polyhydroxybutyrate metabolism, Polyhydroxybutyrate metabolism, Valine degradation	Q9RVG1	101	4.84e-05	[GO:0003857] 3-hydroxyacyl-CoA dehydrogenase activity [GO:0008691] 3-hydroxybutyryl-CoA dehydrogenase activity [GO:0070403] NAD+ binding [GO:0019605] butyrate metabolic process	[dra00360] Phenylalanine metabolism - Deinococcus radiodurans [dra00362] Benzoate degradation - Deinococcus radiodurans [dra00650] Butanoate metabolism - Deinococcus radiodurans [dra01100] Metabolic pathways - Deinococcus radiodurans [dra01120] Microbial metabolism in diverse environments - Deinococcus radiodurans [dra01200] Carbon metabolism - Deinococcus radiodurans	GO:0000166 GO:0003674 GO:0003824 GO:0005488 GO:0006082 GO:0006629 GO:0006631 GO:0008150 GO:0008152 GO:0009987 GO:0016491 GO:0016614 GO:0016616 GO:0019752 GO:0032787 GO:0036094 GO:0043167 GO:0043168 GO:0043436 GO:0044237 GO:0044238 GO:0044255 GO:0044281 GO:0046459 GO:0048037 GO:0050662 GO:0051287 GO:0055114 GO:0071704 GO:0097159 GO:1901265 GO:1901363	Amino acid metabolism Carbohydrate metabolism Metabolism Xenobiotics biodegradation and metabolism
fig|6666666.69013.peg.448	PE	MA	0.41785	0.9998	27.7783	10.8912	-1.3508	scaffold00001	1294713	1295810	1098	hypothetical protein	- none -
fig|6666666.69013.peg.449	PE	MA	0.89565	0.9998	20.8466	20.2247	-0.0436938	Chromosome	1297389	1296262	1128	Butyryl-CoA dehydrogenase (EC 1.3.99.2)	- none -	P28330	792	2.55e-101	[GO:0005739] mitochondrion [GO:0051289] protein homotetramerization [GO:0050660] flavin adenine dinucleotide binding [GO:0005759] mitochondrial matrix [GO:0006635] fatty acid beta-oxidation [GO:0033539] fatty acid beta-oxidation using acyl-CoA dehydrogenase [GO:0045717] negative regulation of fatty acid biosynthetic process [GO:0004466] long-chain-acyl-CoA dehydrogenase activity [GO:0016401] palm…	[hsa03320] PPAR signaling pathway - Homo sapiens (human) [hsa01100] Metabolic pathways - Homo sapiens (human) [hsa00071] Fatty acid degradation - Homo sapiens (human) [hsa01212] Fatty acid metabolism - Homo sapiens (human)	GO:0000166 GO:0001659 GO:0001676 GO:0003674 GO:0003824 GO:0003995 GO:0003997 GO:0005488 GO:0005575 GO:0005622 GO:0005737 GO:0005739 GO:0005740 GO:0006066 GO:0006082 GO:0006575 GO:0006577 GO:0006579 GO:0006629 GO:0006631 GO:0006633 GO:0006635 GO:0006807 GO:0008150 GO:0008152 GO:0008202 GO:0008203 GO:0008610 GO:0009056 GO:0009058 GO:0009062 GO:0009437 GO:0009889 GO:0009890 GO:0009892 GO:0009893 GO:…	Endocrine system Lipid metabolism Metabolism Organismal Systems
fig|6666666.69013.peg.449	PE	MA	0.55505	0.9998	26.1723	14.8627	-0.816344	scaffold00001	1297389	1296262	1128	Butyryl-CoA dehydrogenase (EC 1.3.99.2)	- none -	P28330	792	2.55e-101	[GO:0005739] mitochondrion [GO:0051289] protein homotetramerization [GO:0050660] flavin adenine dinucleotide binding [GO:0005759] mitochondrial matrix [GO:0006635] fatty acid beta-oxidation [GO:0033539] fatty acid beta-oxidation using acyl-CoA dehydrogenase [GO:0045717] negative regulation of fatty acid biosynthetic process [GO:0004466] long-chain-acyl-CoA dehydrogenase activity [GO:0016401] palm…	[hsa03320] PPAR signaling pathway - Homo sapiens (human) [hsa01100] Metabolic pathways - Homo sapiens (human) [hsa00071] Fatty acid degradation - Homo sapiens (human) [hsa01212] Fatty acid metabolism - Homo sapiens (human)	GO:0000166 GO:0001659 GO:0001676 GO:0003674 GO:0003824 GO:0003995 GO:0003997 GO:0005488 GO:0005575 GO:0005622 GO:0005737 GO:0005739 GO:0005740 GO:0006066 GO:0006082 GO:0006575 GO:0006577 GO:0006579 GO:0006629 GO:0006631 GO:0006633 GO:0006635 GO:0006807 GO:0008150 GO:0008152 GO:0008202 GO:0008203 GO:0008610 GO:0009056 GO:0009058 GO:0009062 GO:0009437 GO:0009889 GO:0009890 GO:0009892 GO:0009893 GO:…	Endocrine system Lipid metabolism Metabolism Organismal Systems
fig|6666666.69013.peg.450	PE	MA	0.49575	0.9998	21.6143	11.3736	-0.926297	scaffold00001	1299319	1297481	1839	Long-chain-fatty-acid--CoA ligase (EC 6.2.1.3)	Biotin biosynthesis, Biotin synthesis cluster, Fatty acid metabolism cluster	P9WQ53	1415	0	[GO:0005618] cell wall [GO:0005886] plasma membrane [GO:0016874] ligase activity [GO:0016021] integral component of membrane [GO:0006631] fatty acid metabolic process		GO:0003674 GO:0003824 GO:0005575 GO:0006082 GO:0006629 GO:0008150 GO:0008152 GO:0009987 GO:0016020 GO:0019752 GO:0030312 GO:0031224 GO:0032787 GO:0043436 GO:0044237 GO:0044238 GO:0044255 GO:0044281 GO:0071704 GO:0071944 GO:0110165
fig|6666666.69013.peg.451	PE	MA	0.9629	0.9998	17.1697	16.262	-0.0783601	Chromosome	1300287	1299316	972	FIG00997422: hypothetical protein	- none -	P73826	222	8.87e-20	[GO:0016616] oxidoreductase activity, acting on the CH-OH group of donors, NAD or NADP as acceptor [GO:0018454] acetoacetyl-CoA reductase activity [GO:0030497] fatty acid elongation [GO:0055114] oxidation-reduction process [GO:0042619] poly-hydroxybutyrate biosynthetic process	[syn01100] Metabolic pathways - Synechocystis sp. PCC 6803 [syn01120] Microbial metabolism in diverse environments - Synechocystis sp. PCC 6803 [syn00630] Glyoxylate and dicarboxylate metabolism - Synechocystis sp. PCC 6803 [syn00650] Butanoate metabolism - Synechocystis sp. PCC 6803 [syn01200] Carbon metabolism - Synechocystis sp. PCC 6803	GO:0003674 GO:0003824 GO:0006082 GO:0006629 GO:0006631 GO:0006633 GO:0008150 GO:0008152 GO:0008610 GO:0009058 GO:0009987 GO:0016053 GO:0016491 GO:0016614 GO:0016616 GO:0019752 GO:0032787 GO:0042618 GO:0043436 GO:0044237 GO:0044238 GO:0044249 GO:0044255 GO:0044281 GO:0044283 GO:0046394 GO:0055114 GO:0071704 GO:0072330 GO:1901440 GO:1901441 GO:1901576	Carbohydrate metabolism Metabolism
fig|6666666.69013.peg.452	PE	MA	0.86965	0.9998	22.6123	26.4581	0.226602	scaffold00001	1301771	1300287	1485	Aldehyde dehydrogenase (EC 1.2.1.3)	Glycerolipid and Glycerophospholipid Metabolism in Bacteria, Methylglyoxal Metabolism, Methylglyoxal Metabolism, Pyruvate metabolism II: acetyl-CoA, acetogenesis from pyruvate	Q4VKV0	659	9.36e-79	[GO:0016620] oxidoreductase activity, acting on the aldehyde or oxo group of donors, NAD or NADP as acceptor [GO:0006081] cellular aldehyde metabolic process [GO:0016117] carotenoid biosynthetic process		GO:0003674 GO:0003824 GO:0006629 GO:0006720 GO:0006721 GO:0008150 GO:0008152 GO:0008299 GO:0008610 GO:0009058 GO:0009987 GO:0016108 GO:0016109 GO:0016114 GO:0016116 GO:0016491 GO:0016903 GO:0042440 GO:0044237 GO:0044238 GO:0044249 GO:0044255 GO:0046148 GO:0055114 GO:0071704 GO:1901576
fig|6666666.69013.peg.453	PE	MA	0.6808	0.9998	12.8144	7.769	-0.721965	scaffold00001	1302280	1301768	513	conserved hypothetical protein	- none -	P65018	180	7.5e-16
fig|6666666.69013.peg.454	PE	MA	0.19605	0.9998	27.9809	8.51142	-1.71697	scaffold00001	1303380	1302277	1104	Vanillate O-demethylase oxidoreductase (EC 1.14.13.-)	Anaerobic respiratory reductases	P33164	462	2.08e-53	[GO:0046872] metal ion binding [GO:0009055] electron transfer activity [GO:0051537] 2 iron, 2 sulfur cluster binding		GO:0003674 GO:0003824 GO:0005488 GO:0006091 GO:0008150 GO:0008152 GO:0009987 GO:0016491 GO:0022900 GO:0043167 GO:0043169 GO:0044237 GO:0048037 GO:0051536 GO:0051540 GO:0055114
fig|6666666.69013.peg.455	PE	MA	0.8907	0.9998	23.2933	20.367	-0.193682	Chromosome	1304309	1303392	918	FIG00994419: hypothetical protein	- none -	B4RYE4	79	0.56399	[GO:0005737] cytoplasm [GO:0009103] lipopolysaccharide biosynthetic process [GO:0008690] 3-deoxy-manno-octulosonate cytidylyltransferase activity [GO:0033468] CMP-keto-3-deoxy-D-manno-octulosonic acid biosynthetic process	[amc00540] Lipopolysaccharide biosynthesis - Alteromonas mediterranea DE [amc01100] Metabolic pathways - Alteromonas mediterranea DE	GO:0000271 GO:0003674 GO:0003824 GO:0005575 GO:0005622 GO:0005975 GO:0005976 GO:0006139 GO:0006629 GO:0006725 GO:0006793 GO:0006807 GO:0008150 GO:0008152 GO:0008610 GO:0008653 GO:0009058 GO:0009059 GO:0009225 GO:0009226 GO:0009987 GO:0016051 GO:0016740 GO:0016772 GO:0016779 GO:0018130 GO:0019438 GO:0033467 GO:0033692 GO:0034637 GO:0034641 GO:0034645 GO:0034654 GO:0043170 GO:0044237 GO:0044238 GO:…	Glycan biosynthesis and metabolism Metabolism
fig|6666666.69013.peg.456	PE	MA	0.8621	0.9998	18.5791	15.6417	-0.248283	scaffold00001	1305877	1304306	1572	Cyclohexanone monooxygenase (EC 1.14.13.22)	- none -	Q9RKB5	1159	2.82e-153	[GO:0050661] NADP binding [GO:0016709] oxidoreductase activity, acting on paired donors, with incorporation or reduction of molecular oxygen, NAD(P)H as one donor, and incorporation of one atom of oxygen [GO:0050660] flavin adenine dinucleotide binding [GO:0055114] oxidation-reduction process [GO:0004499] N,N-dimethylaniline monooxygenase activity		GO:0000166 GO:0003674 GO:0003824 GO:0004497 GO:0005488 GO:0008150 GO:0008152 GO:0016491 GO:0016705 GO:0016709 GO:0036094 GO:0043167 GO:0043168 GO:0048037 GO:0050662 GO:0055114 GO:0097159 GO:1901265 GO:1901363
fig|6666666.69013.peg.457	PE	MA	0.60325	0.9998	20.4354	37.1414	0.861958	scaffold00001	1305992	1306651	660	Transcriptional regulator, TetR family	- none -	P22645	94	0.00411913	[GO:0003677] DNA binding		GO:0003674 GO:0003676 GO:0005488 GO:0097159 GO:1901363
fig|6666666.69013.peg.458	PE	MA	0.21735	0.9998	5.19e-05	60.974	20.1646	scaffold00001	1307135	1307001	135	hypothetical protein	- none -	P13179	66	0.423536	[GO:0005524] ATP binding [GO:0030430] host cell cytoplasm [GO:0004482] mRNA (guanine-N7-)-methyltransferase activity [GO:0019012] virion [GO:0003968] RNA-directed 5'-3' RNA polymerase activity [GO:0039689] negative stranded viral RNA replication		GO:0000166 GO:0001172 GO:0001510 GO:0003674 GO:0003824 GO:0005488 GO:0005575 GO:0006139 GO:0006370 GO:0006396 GO:0006397 GO:0006725 GO:0006807 GO:0008144 GO:0008150 GO:0008152 GO:0008168 GO:0008170 GO:0008173 GO:0008174 GO:0008757 GO:0009058 GO:0009059 GO:0009451 GO:0009452 GO:0009987 GO:0010467 GO:0016032 GO:0016070 GO:0016071 GO:0016556 GO:0016740 GO:0016741 GO:0016772 GO:0016779 GO:0017076 GO:…
fig|6666666.69013.peg.459	PE	MA	0.2973	0.9998	62.2675	171.306	1.46002	scaffold00001	1307242	1307556	315	hypothetical protein	- none -
fig|6666666.69013.peg.460	PE	MA	0.78645	0.9998	13.9815	18.8148	0.428349	scaffold00001	1307863	1308330	468	FIG01002363: hypothetical protein	- none -	Q6NH34	70	2.84113	[GO:0003677] DNA binding [GO:0043937] regulation of sporulation [GO:0007049] cell cycle [GO:0051301] cell division		GO:0003674 GO:0003676 GO:0005488 GO:0008150 GO:0009987 GO:0032502 GO:0043934 GO:0050789 GO:0050793 GO:0065007 GO:0097159 GO:1901363
fig|6666666.69013.peg.461	PE	MA	0.59865	0.9998	11.9058	23.084	0.955229	scaffold00001	1308366	1308755	390	hypothetical protein	- none -
fig|6666666.69013.peg.462	PE	MA	1	1	5.19e-05	5.0935e-05	-0.026535	scaffold00001	1309216	1309061	156	hypothetical protein	- none -	Q13023	69	0.273398	[GO:0008179] adenylate cyclase binding [GO:0005737] cytoplasm [GO:0048471] perinuclear region of cytoplasm [GO:0005635] nuclear envelope [GO:0005623] cell [GO:0016529] sarcoplasmic reticulum [GO:0071320] cellular response to cAMP [GO:0006605] protein targeting [GO:0005901] caveola [GO:0001508] action potential [GO:0060306] regulation of membrane repolarization [GO:0031965] nuclear membrane [GO:00…		GO:0001558 GO:0003008 GO:0003012 GO:0003298 GO:0003300 GO:0003301 GO:0003674 GO:0005215 GO:0005216 GO:0005217 GO:0005219 GO:0005244 GO:0005249 GO:0005251 GO:0005261 GO:0005262 GO:0005267 GO:0005488 GO:0005515 GO:0005575 GO:0005622 GO:0005623 GO:0005634 GO:0005635 GO:0005737 GO:0005783 GO:0005789 GO:0005886 GO:0005911 GO:0006810 GO:0006811 GO:0006812 GO:0006813 GO:0006816 GO:0006873 GO:0006874 GO:…
fig|6666666.69013.peg.463	PE	MA	0.58805	0.9998	7.9	3.94011	-1.00435	Chromosome	1309643	1309344	300	hypothetical protein	- none -	P66431	63	4.46458	[GO:0019843] rRNA binding [GO:0006412] translation [GO:0003735] structural constituent of ribosome [GO:0022627] cytosolic small ribosomal subunit	[stm03010] Ribosome - Salmonella enterica subsp. enterica serovar Typhimurium LT2	GO:0003674 GO:0003676 GO:0003723 GO:0005198 GO:0005488 GO:0005575 GO:0005622 GO:0005737 GO:0005829 GO:0005840 GO:0006412 GO:0006518 GO:0006807 GO:0008150 GO:0008152 GO:0009058 GO:0009059 GO:0009987 GO:0010467 GO:0015935 GO:0019538 GO:0022626 GO:0032991 GO:0034641 GO:0034645 GO:0043043 GO:0043170 GO:0043226 GO:0043228 GO:0043229 GO:0043232 GO:0043603 GO:0043604 GO:0044237 GO:0044238 GO:0044249 GO:…	Genetic Information Processing Translation
fig|6666666.69013.peg.464	PE	MA	0.05075	0.9998	22.2844	5.09e-05	-18.7389	Chromosome	1310097	1309909	189	hypothetical protein	- none -	A7GGV5	63	1.23317	[GO:0006109] regulation of carbohydrate metabolic process [GO:0005737] cytoplasm [GO:0006402] mRNA catabolic process [GO:0048027] mRNA 5'-UTR binding [GO:0045947] negative regulation of translational initiation [GO:0044781] bacterial-type flagellum organization [GO:1902208] regulation of bacterial-type flagellum assembly	[cbf02020] Two-component system - Clostridium botulinum F Langeland	GO:0003674 GO:0003676 GO:0003723 GO:0003729 GO:0005488 GO:0005575 GO:0005622 GO:0005975 GO:0006139 GO:0006401 GO:0006412 GO:0006413 GO:0006417 GO:0006446 GO:0006518 GO:0006725 GO:0006807 GO:0006996 GO:0008150 GO:0008152 GO:0009056 GO:0009057 GO:0009058 GO:0009059 GO:0009889 GO:0009890 GO:0009892 GO:0009987 GO:0010467 GO:0010468 GO:0010556 GO:0010558 GO:0010605 GO:0010608 GO:0010629 GO:0016043 GO:…	Environmental Information Processing Signal transduction
fig|6666666.69013.peg.465	PE	MA	1	1	5.18805e-05	5.09e-05	-0.026535	scaffold00001	1310879	1310763	117	hypothetical protein	- none -	Q4UM77	59	3.45731	[GO:0017038] protein import [GO:0007049] cell cycle [GO:0051301] cell division [GO:0042597] periplasmic space		GO:0005575 GO:0006810 GO:0008104 GO:0008150 GO:0009987 GO:0015031 GO:0015833 GO:0033036 GO:0042886 GO:0045184 GO:0051179 GO:0051234 GO:0071702 GO:0071705 GO:0110165
fig|6666666.69013.peg.466	PE	MA	0.5924	0.9998	32.8581	20.3713	-0.689711	scaffold00001	1311612	1310950	663	Transcriptional regulator, TetR family	- none -	Q9RAJ1	96	0.00219446	[GO:0003677] DNA binding		GO:0003674 GO:0003676 GO:0005488 GO:0097159 GO:1901363
fig|6666666.69013.peg.467	PE	MA	0.45445	0.9998	22.6453	9.92385	-1.19024	scaffold00001	1312335	1311736	600	hypothetical protein	- none -	P53278	80	0.353921	[GO:0005737] cytoplasm [GO:0032126] eisosome		GO:0005575 GO:0005622 GO:0110165
fig|6666666.69013.peg.468	PE	MA	0.8339	0.9998	19.139	24.722	0.36928	scaffold00001	1312724	1312329	396	Transcriptional regulator, TetR family	- none -	Q9RAJ1	72	0.839804	[GO:0003677] DNA binding		GO:0003674 GO:0003676 GO:0005488 GO:0097159 GO:1901363
fig|6666666.69013.peg.469	PE	MA	0.48915	0.9998	32.0587	16.8552	-0.927522	scaffold00001	1312850	1313983	1134	2,3-dihydroxybiphenyl 1,2-dioxygenase	- none -	P17296	240	2.35e-21	[GO:0008198] ferrous iron binding [GO:0019439] aromatic compound catabolic process [GO:0018577] catechol 2,3-dioxygenase activity		GO:0003674 GO:0003824 GO:0005488 GO:0005506 GO:0006725 GO:0008150 GO:0008152 GO:0009056 GO:0009987 GO:0016491 GO:0016701 GO:0016702 GO:0019114 GO:0043167 GO:0043169 GO:0044237 GO:0044248 GO:0046872 GO:0046914 GO:0051213 GO:0055114
fig|6666666.69013.peg.470	PE	MA	0.94155	0.9998	23.3466	21.8104	-0.0981962	scaffold00001	1313980	1314918	939	Fumarylacetoacetate hydrolase family protein	Gentisate degradation, Salicylate and gentisate catabolism	Q3TC72	289	7.55e-29	[GO:0016787] hydrolase activity [GO:0005739] mitochondrion [GO:0046872] metal ion binding		GO:0003674 GO:0003824 GO:0005488 GO:0005575 GO:0005622 GO:0005737 GO:0043167 GO:0043169 GO:0043226 GO:0043227 GO:0043229 GO:0043231 GO:0110165
fig|6666666.69013.peg.471	PE	MA	0.78585	0.9998	17.6021	12.8041	-0.459142	Chromosome	1314915	1316804	1890	Long-chain-fatty-acid--CoA ligase (EC 6.2.1.3)	Biotin biosynthesis, Biotin synthesis cluster, Fatty acid metabolism cluster	O07610	548	2.82e-61	[GO:0005524] ATP binding [GO:0003996] acyl-CoA ligase activity [GO:0102391] decanoate-CoA ligase activity [GO:0004467] long-chain fatty acid-CoA ligase activity [GO:0006635] fatty acid beta-oxidation	[bsu01100] Metabolic pathways - Bacillus subtilis subsp. subtilis 168 [bsu00061] Fatty acid biosynthesis - Bacillus subtilis subsp. subtilis 168 [bsu00071] Fatty acid degradation - Bacillus subtilis subsp. subtilis 168 [bsu01212] Fatty acid metabolism - Bacillus subtilis subsp. subtilis 168 [bsu02024] Quorum sensing - Bacillus subtilis subsp. subtilis 168	GO:0000166 GO:0001676 GO:0003674 GO:0003824 GO:0005488 GO:0006082 GO:0006629 GO:0006631 GO:0008144 GO:0008150 GO:0008152 GO:0009056 GO:0009062 GO:0009987 GO:0015645 GO:0016042 GO:0016054 GO:0016405 GO:0016874 GO:0016877 GO:0016878 GO:0017076 GO:0019395 GO:0019752 GO:0030258 GO:0030554 GO:0031956 GO:0032553 GO:0032555 GO:0032559 GO:0032787 GO:0034440 GO:0035639 GO:0036094 GO:0043167 GO:0043168 GO:…	Cellular Processes Cellular community - prokaryotes Lipid metabolism Metabolism
fig|6666666.69013.peg.472	PE	MA	0.90295	0.9998	6.9849	7.96436	0.189319	scaffold00001	1316801	1317157	357	integral membrane protein	- none -	P59438	66	5.23834	[GO:0031084] BLOC-2 complex [GO:0007596] blood coagulation [GO:0006996] organelle organization [GO:0043473] pigmentation		GO:0005575 GO:0005622 GO:0005737 GO:0005829 GO:0006950 GO:0007599 GO:0008150 GO:0009611 GO:0009987 GO:0016043 GO:0031082 GO:0032501 GO:0032991 GO:0042060 GO:0050817 GO:0050878 GO:0050896 GO:0065007 GO:0065008 GO:0071840 GO:0110165
fig|6666666.69013.peg.473	PE	MA	0.94375	0.9998	21.8299	20.4244	-0.0960118	Chromosome	1317154	1318704	1551	3-(3-hydroxy-phenyl)propionate hydroxylase (EC 1.14.13.-)	- none -	A0KE38	508	2.6e-56	[GO:0071949] FAD binding [GO:0019622] 3-(3-hydroxy)phenylpropionate catabolic process [GO:0019380] 3-phenylpropionate catabolic process [GO:0008688] 3-(3-hydroxyphenyl)propionate hydroxylase activity	[bch00360] Phenylalanine metabolism - Burkholderia cenocepacia HI2424 [bch01100] Metabolic pathways - Burkholderia cenocepacia HI2424 [bch01120] Microbial metabolism in diverse environments - Burkholderia cenocepacia HI2424 [bch01220] Degradation of aromatic compounds - Burkholderia cenocepacia HI2424	GO:0000166 GO:0003674 GO:0003824 GO:0004497 GO:0005488 GO:0006066 GO:0006082 GO:0006725 GO:0006805 GO:0008150 GO:0008152 GO:0009056 GO:0009410 GO:0009987 GO:0016054 GO:0016491 GO:0016705 GO:0016709 GO:0016999 GO:0017001 GO:0017144 GO:0018962 GO:0019439 GO:0019752 GO:0032787 GO:0036094 GO:0042178 GO:0042221 GO:0042537 GO:0043167 GO:0043168 GO:0043436 GO:0044237 GO:0044248 GO:0044281 GO:0044282 GO:…	Amino acid metabolism Metabolism
fig|6666666.69013.peg.474	PE	MA	0.904	0.9998	22.1142	19.8479	-0.155987	Chromosome	1318972	1320207	1236	POSSIBLE LINOLEOYL-CoA DESATURASE (DELTA(6)-DESATURASE)	- none -	P9WNZ3	1423	0	[GO:0005886] plasma membrane [GO:0046872] metal ion binding [GO:0042759] long-chain fatty acid biosynthetic process [GO:0016213] linoleoyl-CoA desaturase activity	[mtu01100] Metabolic pathways - Mycobacterium tuberculosis H37Rv [mtu01212] Fatty acid metabolism - Mycobacterium tuberculosis H37Rv [mtu01040] Biosynthesis of unsaturated fatty acids - Mycobacterium tuberculosis H37Rv	GO:0001676 GO:0003674 GO:0003824 GO:0005488 GO:0005575 GO:0006082 GO:0006629 GO:0006631 GO:0006633 GO:0008150 GO:0008152 GO:0008610 GO:0009058 GO:0009987 GO:0016020 GO:0016053 GO:0016215 GO:0016491 GO:0016705 GO:0016717 GO:0019752 GO:0032787 GO:0043167 GO:0043169 GO:0043436 GO:0044237 GO:0044238 GO:0044249 GO:0044255 GO:0044281 GO:0044283 GO:0046394 GO:0055114 GO:0071704 GO:0071944 GO:0072330 GO:…	Lipid metabolism Metabolism
fig|6666666.69013.peg.475	PE	MA	0.5742	0.9998	5.64806	1.24377	-2.18304	Chromosome	1320462	1320701	240	hypothetical protein	- none -	Q82XE0	72	0.295179	[GO:0000105] histidine biosynthetic process [GO:0030170] pyridoxal phosphate binding [GO:0004400] histidinol-phosphate transaminase activity	[neu01100] Metabolic pathways - Nitrosomonas europaea [neu00340] Histidine metabolism - Nitrosomonas europaea [neu00350] Tyrosine metabolism - Nitrosomonas europaea [neu00360] Phenylalanine metabolism - Nitrosomonas europaea [neu00400] Phenylalanine, tyrosine and tryptophan biosynthesis - Nitrosomonas europaea [neu00401] Novobiocin biosynthesis - Nitrosomonas europaea [neu01110] Biosynthesis of s…	GO:0003674 GO:0003824 GO:0005488 GO:0006082 GO:0006520 GO:0006547 GO:0006725 GO:0006807 GO:0008144 GO:0008150 GO:0008152 GO:0008483 GO:0008652 GO:0009058 GO:0009072 GO:0009073 GO:0009987 GO:0016053 GO:0016740 GO:0016769 GO:0018130 GO:0019438 GO:0019752 GO:0019842 GO:0034641 GO:0036094 GO:0043167 GO:0043168 GO:0043436 GO:0044237 GO:0044238 GO:0044249 GO:0044281 GO:0044283 GO:0046394 GO:0046483 GO:…	Amino acid metabolism Biosynthesis of other secondary metabolites Metabolism
fig|6666666.69013.peg.476	PE	MA	1	1	5.18805e-05	5.0935e-05	-0.026535	scaffold00001	1320769	1320882	114	hypothetical protein	- none -	O15480	59	2.97501
fig|6666666.69013.peg.477	PE	MA	0.8016	0.9998	20.1303	14.4102	-0.482278	scaffold00001	1321255	1321091	165	hypothetical protein	- none -	Q2YDQ5	63	2.07493	[GO:0048471] perinuclear region of cytoplasm [GO:0005506] iron ion binding [GO:0019005] SCF ubiquitin ligase complex [GO:0055072] iron ion homeostasis [GO:0016567] protein ubiquitination [GO:0031146] SCF-dependent proteasomal ubiquitin-dependent protein catabolic process [GO:0006511] ubiquitin-dependent protein catabolic process		GO:0000151 GO:0003674 GO:0005488 GO:0005575 GO:0005622 GO:0005737 GO:0006464 GO:0006508 GO:0006511 GO:0006807 GO:0008150 GO:0008152 GO:0009056 GO:0009057 GO:0009987 GO:0010498 GO:0019538 GO:0019941 GO:0030163 GO:0031461 GO:0032446 GO:0032991 GO:0036211 GO:0042592 GO:0043161 GO:0043167 GO:0043169 GO:0043170 GO:0043412 GO:0043632 GO:0044237 GO:0044238 GO:0044248 GO:0044257 GO:0044260 GO:0044265 GO:…
fig|6666666.69013.peg.477	PE	MA	1	1	5.18805e-05	5.0935e-05	-0.026535	scaffold00001	1321255	1321091	165	hypothetical protein	- none -	Q2YDQ5	63	2.07493	[GO:0048471] perinuclear region of cytoplasm [GO:0005506] iron ion binding [GO:0019005] SCF ubiquitin ligase complex [GO:0055072] iron ion homeostasis [GO:0016567] protein ubiquitination [GO:0031146] SCF-dependent proteasomal ubiquitin-dependent protein catabolic process [GO:0006511] ubiquitin-dependent protein catabolic process		GO:0000151 GO:0003674 GO:0005488 GO:0005575 GO:0005622 GO:0005737 GO:0006464 GO:0006508 GO:0006511 GO:0006807 GO:0008150 GO:0008152 GO:0009056 GO:0009057 GO:0009987 GO:0010498 GO:0019538 GO:0019941 GO:0030163 GO:0031461 GO:0032446 GO:0032991 GO:0036211 GO:0042592 GO:0043161 GO:0043167 GO:0043169 GO:0043170 GO:0043412 GO:0043632 GO:0044237 GO:0044238 GO:0044248 GO:0044257 GO:0044260 GO:0044265 GO:…
fig|6666666.69013.peg.478	PE	MA	0.87875	0.9998	5.82451	5.92443	0.0245397	scaffold00001	1321380	1321550	171	transposase	- none -	Q4G3A7	68	0.479826	[GO:0003677] DNA binding [GO:0006351] transcription, DNA-templated [GO:0009507] chloroplast [GO:0003899] DNA-directed 5'-3' RNA polymerase activity [GO:0032549] ribonucleoside binding		GO:0001882 GO:0003674 GO:0003676 GO:0003824 GO:0005488 GO:0005575 GO:0005622 GO:0005737 GO:0006139 GO:0006725 GO:0006807 GO:0008150 GO:0008152 GO:0009058 GO:0009059 GO:0009536 GO:0009987 GO:0010467 GO:0016070 GO:0016740 GO:0016772 GO:0016779 GO:0018130 GO:0019438 GO:0032774 GO:0034062 GO:0034641 GO:0034645 GO:0034654 GO:0036094 GO:0043170 GO:0043226 GO:0043227 GO:0043229 GO:0043231 GO:0044237 GO:…
fig|6666666.69013.peg.479	PE	MA	0.7362	0.9998	9.53188	15.902	0.738376	Chromosome	1322188	1322427	240	hypothetical protein	- none -	A2SQ57	70	0.42726	[GO:0006412] translation [GO:0005840] ribosome [GO:0003735] structural constituent of ribosome	[mla03010] Ribosome - Methanocorpusculum labreanum	GO:0003674 GO:0005198 GO:0005575 GO:0005622 GO:0005840 GO:0006412 GO:0006518 GO:0006807 GO:0008150 GO:0008152 GO:0009058 GO:0009059 GO:0009987 GO:0010467 GO:0019538 GO:0034641 GO:0034645 GO:0043043 GO:0043170 GO:0043226 GO:0043228 GO:0043229 GO:0043232 GO:0043603 GO:0043604 GO:0044237 GO:0044238 GO:0044249 GO:0044260 GO:0044267 GO:0044271 GO:0071704 GO:0110165 GO:1901564 GO:1901566 GO:1901576	Genetic Information Processing Translation
fig|6666666.69013.peg.480	PE	MA	0.9977	0.9998	32.1658	32.2452	0.00355685	scaffold00001	1323810	1322641	1170	FIG01002319: hypothetical protein	- none -	Q9V521	77	2.32632	[GO:0005576] extracellular region [GO:0005615] extracellular space [GO:0046872] metal ion binding [GO:0050832] defense response to fungus [GO:0035006] melanization defense response [GO:0036264] dopamine monooxygenase activity [GO:0036263] L-DOPA monooxygenase activity [GO:0004503] monophenol monooxygenase activity [GO:0050830] defense response to Gram-positive bacterium [GO:0042417] dopamine meta…		GO:0002252 GO:0002376 GO:0003674 GO:0003824 GO:0004097 GO:0004497 GO:0005488 GO:0005575 GO:0005576 GO:0006582 GO:0006584 GO:0006725 GO:0006807 GO:0006950 GO:0006952 GO:0006955 GO:0008150 GO:0008152 GO:0009058 GO:0009605 GO:0009607 GO:0009617 GO:0009620 GO:0009712 GO:0009987 GO:0016491 GO:0016679 GO:0016682 GO:0016705 GO:0016716 GO:0017144 GO:0018958 GO:0019438 GO:0019748 GO:0035006 GO:0035010 GO:…
fig|6666666.69013.peg.481	PE	MA	0.6567	0.9998	29.268	44.8133	0.614603	scaffold00001	1325390	1324002	1389	Carboxylesterase, type B	- none -	P86325	436	7.08e-47	[GO:0005576] extracellular region [GO:0080030] methyl indole-3-acetate esterase activity [GO:0052689] carboxylic ester hydrolase activity		GO:0003674 GO:0003824 GO:0005575 GO:0016787 GO:0016788 GO:0052689 GO:0110165
fig|6666666.69013.peg.482	PE	MA	0.715	0.9998	23.0289	32.7715	0.508996	Chromosome	1325448	1325900	453	hypothetical protein	- none -	B8GMV6	74	0.722899	[GO:0005737] cytoplasm [GO:0046872] metal ion binding [GO:0051539] 4 iron, 4 sulfur cluster binding [GO:0009249] protein lipoylation [GO:0016992] lipoate synthase activity	[tgr00785] Lipoic acid metabolism - Thioalkalivibrio sulfidiphilus [tgr01100] Metabolic pathways - Thioalkalivibrio sulfidiphilus	GO:0003674 GO:0003824 GO:0005488 GO:0005575 GO:0005622 GO:0006082 GO:0006464 GO:0006629 GO:0006631 GO:0006633 GO:0006732 GO:0006790 GO:0006807 GO:0008150 GO:0008152 GO:0008610 GO:0009058 GO:0009106 GO:0009107 GO:0009108 GO:0009987 GO:0010467 GO:0016053 GO:0016740 GO:0016782 GO:0016783 GO:0018065 GO:0018130 GO:0018193 GO:0018205 GO:0019538 GO:0019752 GO:0032787 GO:0036211 GO:0043167 GO:0043169 GO:…	Metabolism Metabolism of cofactors and vitamins
fig|6666666.69013.peg.483	PE	MA	0.7382	0.9998	16.5375	11.325	-0.54623	scaffold00001	1326760	1326338	423	FIG172205: hypothetical protein	- none -	P65014	112	1.54e-06
fig|6666666.69013.peg.484	PE	MA	0.5578	0.9998	58.1384	114.416	0.976726	Chromosome	1327275	1328618	1344	Succinate-semialdehyde dehydrogenase [NAD] (EC 1.2.1.24); Succinate-semialdehyde dehydrogenase [NADP+] (EC 1.2.1.16)	- none -	O32507	1190	1.01e-159	[GO:0009013] succinate-semialdehyde dehydrogenase [NAD(P)+] activity [GO:0009450] gamma-aminobutyric acid catabolic process [GO:0004777] succinate-semialdehyde dehydrogenase (NAD+) activity	[dra00650] Butanoate metabolism - Deinococcus radiodurans [dra01100] Metabolic pathways - Deinococcus radiodurans [dra01120] Microbial metabolism in diverse environments - Deinococcus radiodurans [dra00250] Alanine, aspartate and glutamate metabolism - Deinococcus radiodurans [dra00310] Lysine degradation - Deinococcus radiodurans [dra00350] Tyrosine metabolism - Deinococcus radiodurans [dra00760…	GO:0001505 GO:0003674 GO:0003824 GO:0006082 GO:0006520 GO:0006807 GO:0008150 GO:0008152 GO:0009013 GO:0009056 GO:0009063 GO:0009448 GO:0009987 GO:0016054 GO:0016491 GO:0016620 GO:0016903 GO:0019752 GO:0032787 GO:0042133 GO:0042135 GO:0043436 GO:0044237 GO:0044238 GO:0044248 GO:0044281 GO:0044282 GO:0046395 GO:0055114 GO:0065007 GO:0065008 GO:0071704 GO:0072329 GO:1901564 GO:1901565 GO:1901575	Amino acid metabolism Carbohydrate metabolism Metabolism Metabolism of cofactors and vitamins
fig|6666666.69013.peg.485	PE	MA	0.92	0.9998	27.3048	29.9752	0.134615	scaffold00001	1330116	1328992	1125	D-alanyl-D-alanine carboxypeptidase (EC 3.4.16.4)	CBSS-84588.1.peg.1247, Metallocarboxypeptidases (EC 3.4.17.-), Murein Hydrolases, Peptidoglycan Biosynthesis	P15555	406	2.45e-44	[GO:0005576] extracellular region [GO:0009002] serine-type D-Ala-D-Ala carboxypeptidase activity [GO:0071555] cell wall organization [GO:0009252] peptidoglycan biosynthetic process [GO:0008360] regulation of cell shape		GO:0000270 GO:0000902 GO:0003674 GO:0003824 GO:0004180 GO:0004185 GO:0005575 GO:0006022 GO:0006023 GO:0006024 GO:0006508 GO:0006807 GO:0008150 GO:0008152 GO:0008233 GO:0008236 GO:0008238 GO:0009058 GO:0009059 GO:0009273 GO:0009653 GO:0009987 GO:0016043 GO:0016787 GO:0016825 GO:0017171 GO:0019538 GO:0022603 GO:0022604 GO:0030203 GO:0032502 GO:0032989 GO:0034645 GO:0042546 GO:0043170 GO:0044036 GO:…
fig|6666666.69013.peg.486	PE	MA	0.43725	0.9998	33.7682	13.0907	-1.36712	scaffold00001	1330315	1332078	1764	FIG00996672: hypothetical protein	- none -	O65934	449	4.85e-46	[GO:0005618] cell wall [GO:0005886] plasma membrane [GO:0005524] ATP binding [GO:0016887] ATPase activity [GO:0005829] cytosol [GO:0016021] integral component of membrane [GO:0055085] transmembrane transport [GO:0042626] ATPase-coupled transmembrane transporter activity		GO:0000166 GO:0003674 GO:0003824 GO:0005215 GO:0005488 GO:0005575 GO:0005622 GO:0005737 GO:0006810 GO:0008144 GO:0008150 GO:0015399 GO:0016020 GO:0016462 GO:0016787 GO:0016817 GO:0016818 GO:0017076 GO:0017111 GO:0022804 GO:0022857 GO:0030312 GO:0030554 GO:0031224 GO:0032553 GO:0032555 GO:0032559 GO:0035639 GO:0036094 GO:0043167 GO:0043168 GO:0051179 GO:0051234 GO:0055085 GO:0071944 GO:0097159 GO:…
fig|6666666.69013.peg.487	PE	MA	0.88495	0.9998	13.8807	16.0282	0.207532	scaffold00001	1333709	1332117	1593	FIG00998894: hypothetical protein	- none -	Q9KL18	468	3.68e-51	[GO:0046872] metal ion binding [GO:0004112] cyclic-nucleotide phosphodiesterase activity [GO:0009214] cyclic nucleotide catabolic process		GO:0003674 GO:0003824 GO:0005488 GO:0006139 GO:0006725 GO:0006753 GO:0006793 GO:0006796 GO:0006807 GO:0008081 GO:0008150 GO:0008152 GO:0009056 GO:0009058 GO:0009117 GO:0009166 GO:0009187 GO:0009987 GO:0016787 GO:0016788 GO:0018130 GO:0019438 GO:0019439 GO:0019637 GO:0034404 GO:0034641 GO:0034654 GO:0034655 GO:0042578 GO:0043167 GO:0043169 GO:0044237 GO:0044238 GO:0044248 GO:0044249 GO:0044270 GO:…
fig|6666666.69013.peg.487	PE	MA	0.6082	0.9998	33.2718	18.931	-0.813549	scaffold00001	1333709	1332117	1593	FIG00998894: hypothetical protein	- none -	Q9KL18	468	3.68e-51	[GO:0046872] metal ion binding [GO:0004112] cyclic-nucleotide phosphodiesterase activity [GO:0009214] cyclic nucleotide catabolic process		GO:0003674 GO:0003824 GO:0005488 GO:0006139 GO:0006725 GO:0006753 GO:0006793 GO:0006796 GO:0006807 GO:0008081 GO:0008150 GO:0008152 GO:0009056 GO:0009058 GO:0009117 GO:0009166 GO:0009187 GO:0009987 GO:0016787 GO:0016788 GO:0018130 GO:0019438 GO:0019439 GO:0019637 GO:0034404 GO:0034641 GO:0034654 GO:0034655 GO:0042578 GO:0043167 GO:0043169 GO:0044237 GO:0044238 GO:0044248 GO:0044249 GO:0044270 GO:…
fig|6666666.69013.peg.488	PE	MA	0.84155	0.9998	55.7367	43.7371	-0.34977	scaffold00001	1334169	1335254	1086	FIG00994626: hypothetical protein	- none -	C1FW05	135	1.25e-07	[GO:0008839] 4-hydroxy-tetrahydrodipicolinate reductase [GO:0009089] lysine biosynthetic process via diaminopimelate [GO:0047530] 2,4-diaminopentanoate dehydrogenase activity [GO:0006591] ornithine metabolic process		GO:0003674 GO:0003824 GO:0006082 GO:0006520 GO:0006553 GO:0006807 GO:0008150 GO:0008152 GO:0008652 GO:0009058 GO:0009066 GO:0009067 GO:0009085 GO:0009987 GO:0016053 GO:0016491 GO:0016627 GO:0016628 GO:0016638 GO:0016639 GO:0019752 GO:0043436 GO:0043648 GO:0044237 GO:0044238 GO:0044249 GO:0044281 GO:0044283 GO:0046394 GO:0046451 GO:0055114 GO:0071704 GO:1901564 GO:1901566 GO:1901576 GO:1901605 GO:…
fig|6666666.69013.peg.488	PE	MA	0.4206	0.9998	1.19789	8.13843	2.76426	scaffold00001	1334169	1335254	1086	FIG00994626: hypothetical protein	- none -	C1FW05	135	1.25e-07	[GO:0008839] 4-hydroxy-tetrahydrodipicolinate reductase [GO:0009089] lysine biosynthetic process via diaminopimelate [GO:0047530] 2,4-diaminopentanoate dehydrogenase activity [GO:0006591] ornithine metabolic process		GO:0003674 GO:0003824 GO:0006082 GO:0006520 GO:0006553 GO:0006807 GO:0008150 GO:0008152 GO:0008652 GO:0009058 GO:0009066 GO:0009067 GO:0009085 GO:0009987 GO:0016053 GO:0016491 GO:0016627 GO:0016628 GO:0016638 GO:0016639 GO:0019752 GO:0043436 GO:0043648 GO:0044237 GO:0044238 GO:0044249 GO:0044281 GO:0044283 GO:0046394 GO:0046451 GO:0055114 GO:0071704 GO:1901564 GO:1901566 GO:1901576 GO:1901605 GO:…
fig|6666666.69013.peg.489	PE	MA	0.6201	0.9998	59.6229	111.458	0.902562	scaffold00001	1335319	1335675	357	Transcriptional regulator, ArsR family	CBSS-1085.1.peg.1363	O32242	128	1.63e-09	[GO:0044212] transcription regulatory region DNA binding [GO:0006355] regulation of transcription, DNA-templated [GO:0003700] DNA-binding transcription factor activity [GO:0005737] cytoplasm		GO:0001067 GO:0003674 GO:0003676 GO:0003677 GO:0005488 GO:0005575 GO:0005622 GO:0006139 GO:0006351 GO:0006355 GO:0006725 GO:0006807 GO:0008150 GO:0008152 GO:0009058 GO:0009059 GO:0009889 GO:0009987 GO:0010467 GO:0010468 GO:0010556 GO:0016070 GO:0018130 GO:0019219 GO:0019222 GO:0019438 GO:0031323 GO:0031326 GO:0032774 GO:0034641 GO:0034645 GO:0034654 GO:0043170 GO:0044237 GO:0044238 GO:0044249 GO:…
fig|6666666.69013.peg.490	PE	MA	0.52795	0.9998	9.66921	4.07119	-1.24795	scaffold00001	1335672	1336148	477	Probable glutathione S-transferase-related transmembrane protein (EC 2.5.1.18)	- none -	P42216	73	1.18945	[GO:0005737] cytoplasm [GO:0009103] lipopolysaccharide biosynthetic process [GO:0008690] 3-deoxy-manno-octulosonate cytidylyltransferase activity [GO:0033468] CMP-keto-3-deoxy-D-manno-octulosonic acid biosynthetic process		GO:0000271 GO:0003674 GO:0003824 GO:0005575 GO:0005622 GO:0005975 GO:0005976 GO:0006139 GO:0006629 GO:0006725 GO:0006793 GO:0006807 GO:0008150 GO:0008152 GO:0008610 GO:0008653 GO:0009058 GO:0009059 GO:0009225 GO:0009226 GO:0009987 GO:0016051 GO:0016740 GO:0016772 GO:0016779 GO:0018130 GO:0019438 GO:0033467 GO:0033692 GO:0034637 GO:0034641 GO:0034645 GO:0034654 GO:0043170 GO:0044237 GO:0044238 GO:…
fig|6666666.69013.peg.491	PE	MA	0.20895	0.9998	3.62688	5.09e-05	-16.1197	scaffold00001	1336164	1336787	624	hypothetical protein	- none -	P37508	199	5.18e-18	[GO:0016021] integral component of membrane [GO:0008703] 5-amino-6-(5-phosphoribosylamino)uracil reductase activity [GO:0009231] riboflavin biosynthetic process		GO:0003674 GO:0003824 GO:0005575 GO:0006766 GO:0006767 GO:0006771 GO:0006807 GO:0008150 GO:0008152 GO:0009058 GO:0009110 GO:0009987 GO:0016020 GO:0016491 GO:0016614 GO:0016616 GO:0017144 GO:0018130 GO:0031224 GO:0034641 GO:0042364 GO:0042726 GO:0042727 GO:0044237 GO:0044249 GO:0044271 GO:0044281 GO:0044283 GO:0046483 GO:0055114 GO:0071704 GO:0110165 GO:1901360 GO:1901362 GO:1901564 GO:1901566 GO:…
fig|6666666.69013.peg.492	PE	MA	0.5197	0.9998	9.14033	3.29805	-1.47063	scaffold00001	1338779	1336794	1986	Partial urea carboxylase (EC 6.3.4.6)	Urea carboxylase and Allophanate hydrolase cluster, Urea decomposition	P32528	1303	1.06e-159	[GO:0005524] ATP binding [GO:0043419] urea catabolic process [GO:0000256] allantoin catabolic process [GO:0005737] cytoplasm [GO:0046872] metal ion binding [GO:0004039] allophanate hydrolase activity [GO:0004847] urea carboxylase activity	[sce00220] Arginine biosynthesis - Saccharomyces cerevisiae (budding yeast) [sce00791] Atrazine degradation - Saccharomyces cerevisiae (budding yeast) [sce01100] Metabolic pathways - Saccharomyces cerevisiae (budding yeast)	GO:0000166 GO:0000255 GO:0003674 GO:0003824 GO:0005488 GO:0005575 GO:0005622 GO:0006807 GO:0008144 GO:0008150 GO:0008152 GO:0009056 GO:0009987 GO:0016787 GO:0016810 GO:0016811 GO:0016874 GO:0016879 GO:0017076 GO:0017144 GO:0019627 GO:0030554 GO:0032553 GO:0032555 GO:0032559 GO:0034641 GO:0035639 GO:0036094 GO:0042737 GO:0043167 GO:0043168 GO:0043169 GO:0043603 GO:0043605 GO:0044237 GO:0044248 GO:…	Amino acid metabolism Metabolism Xenobiotics biodegradation and metabolism
fig|6666666.69013.peg.492	PE	MA	0.72175	0.9998	56.4176	35.9246	-0.651173	Chromosome	1338779	1336794	1986	Partial urea carboxylase (EC 6.3.4.6)	Urea carboxylase and Allophanate hydrolase cluster, Urea decomposition	P32528	1303	1.06e-159	[GO:0005524] ATP binding [GO:0043419] urea catabolic process [GO:0000256] allantoin catabolic process [GO:0005737] cytoplasm [GO:0046872] metal ion binding [GO:0004039] allophanate hydrolase activity [GO:0004847] urea carboxylase activity	[sce00220] Arginine biosynthesis - Saccharomyces cerevisiae (budding yeast) [sce00791] Atrazine degradation - Saccharomyces cerevisiae (budding yeast) [sce01100] Metabolic pathways - Saccharomyces cerevisiae (budding yeast)	GO:0000166 GO:0000255 GO:0003674 GO:0003824 GO:0005488 GO:0005575 GO:0005622 GO:0006807 GO:0008144 GO:0008150 GO:0008152 GO:0009056 GO:0009987 GO:0016787 GO:0016810 GO:0016811 GO:0016874 GO:0016879 GO:0017076 GO:0017144 GO:0019627 GO:0030554 GO:0032553 GO:0032555 GO:0032559 GO:0034641 GO:0035639 GO:0036094 GO:0042737 GO:0043167 GO:0043168 GO:0043169 GO:0043603 GO:0043605 GO:0044237 GO:0044248 GO:…	Amino acid metabolism Metabolism Xenobiotics biodegradation and metabolism
fig|6666666.69013.peg.493	PE	MA	0.54565	0.9998	2.11167	6.9283	1.71412	scaffold00001	1339432	1338776	657	Urea carboxylase-related aminomethyltransferase (EC 2.1.2.10)	Urea decomposition	O31473	233	8.03e-23
fig|6666666.69013.peg.494	PE	MA	0.9892	0.9998	15.6759	15.9474	0.024773	Chromosome	1340274	1339429	846	Urea carboxylase-related aminomethyltransferase (EC 2.1.2.10)	Urea decomposition	P82458	76	1.76445	[GO:0016740] transferase activity [GO:0008270] zinc ion binding [GO:0005737] cytoplasm [GO:0005881] cytoplasmic microtubule [GO:0042802] identical protein binding [GO:0042803] protein homodimerization activity [GO:0005874] microtubule [GO:0031625] ubiquitin protein ligase binding [GO:0015630] microtubule cytoskeleton [GO:0046982] protein heterodimerization activity [GO:0008017] microtubule bindin…	[rno04120] Ubiquitin mediated proteolysis - Rattus norvegicus (rat)	GO:0000165 GO:0000226 GO:0001932 GO:0001934 GO:0003674 GO:0003824 GO:0005488 GO:0005515 GO:0005575 GO:0005622 GO:0005737 GO:0005856 GO:0005874 GO:0006464 GO:0006468 GO:0006793 GO:0006796 GO:0006807 GO:0006950 GO:0006996 GO:0007010 GO:0007017 GO:0007019 GO:0007154 GO:0007165 GO:0008092 GO:0008104 GO:0008150 GO:0008152 GO:0009893 GO:0009966 GO:0009967 GO:0009987 GO:0010562 GO:0010604 GO:0010639 GO:…	Folding, sorting and degradation Genetic Information Processing
fig|6666666.69013.peg.495	PE	MA	0.7396	0.9998	58.0793	40.7346	-0.511769	scaffold00001	1341820	1340276	1545	Urea carboxylase-related amino acid permease	Niacin-Choline transport and metabolism, Urea decomposition	B9EXZ6	222	7.74e-18	[GO:0015812] gamma-aminobutyric acid transport [GO:0016021] integral component of membrane [GO:0015185] gamma-aminobutyric acid transmembrane transporter activity [GO:0015180] L-alanine transmembrane transporter activity [GO:0015189] L-lysine transmembrane transporter activity [GO:0015181] arginine transmembrane transporter activity [GO:0005313] L-glutamate transmembrane transporter activity		GO:0003333 GO:0003674 GO:0005215 GO:0005310 GO:0005326 GO:0005342 GO:0005575 GO:0006810 GO:0006811 GO:0006812 GO:0006820 GO:0006835 GO:0006836 GO:0006855 GO:0006865 GO:0008028 GO:0008150 GO:0008324 GO:0008509 GO:0008514 GO:0015075 GO:0015171 GO:0015172 GO:0015174 GO:0015175 GO:0015179 GO:0015318 GO:0015711 GO:0015718 GO:0015800 GO:0015802 GO:0015804 GO:0015807 GO:0015808 GO:0015809 GO:0015812 GO:…
fig|6666666.69013.peg.496	PE	MA	0.196	0.9998	42.0987	3.69131	-3.51157	scaffold00001	1342035	1341844	192	hypothetical protein	- none -	O74508	66	1.05959	[GO:0045893] positive regulation of transcription, DNA-templated [GO:0005829] cytosol [GO:0005634] nucleus [GO:0000790] nuclear chromatin [GO:0046872] metal ion binding [GO:0070869] heterochromatin assembly involved in chromatin silencing [GO:0048188] Set1C/COMPASS complex [GO:0061659] ubiquitin-like protein ligase activity [GO:0051569] regulation of histone H3-K4 methylation		GO:0000228 GO:0000785 GO:0003674 GO:0003824 GO:0005488 GO:0005575 GO:0005622 GO:0005634 GO:0005654 GO:0005694 GO:0005737 GO:0006139 GO:0006323 GO:0006325 GO:0006333 GO:0006338 GO:0006342 GO:0006351 GO:0006355 GO:0006464 GO:0006479 GO:0006725 GO:0006807 GO:0006996 GO:0008150 GO:0008152 GO:0008213 GO:0009058 GO:0009059 GO:0009889 GO:0009890 GO:0009891 GO:0009892 GO:0009893 GO:0009987 GO:0010467 GO:…
fig|6666666.69013.peg.497	PE	MA	0.95995	0.9998	26.5065	27.5	0.0532638	scaffold00001	1342042	1342749	708	Transcriptional regulator, TetR family	- none -	Q8GLC6	120	1.21e-06	[GO:0003677] DNA binding		GO:0003674 GO:0003676 GO:0005488 GO:0097159 GO:1901363
fig|6666666.69013.peg.497	PE	MA	0.8905	0.9998	34.2805	28.7081	-0.25593	scaffold00001	1342042	1342749	708	Transcriptional regulator, TetR family	- none -	Q8GLC6	120	1.21e-06	[GO:0003677] DNA binding		GO:0003674 GO:0003676 GO:0005488 GO:0097159 GO:1901363
fig|6666666.69013.peg.498	PE	MA	0.0931	0.9998	25.7627	3.19398	-3.01186	scaffold00001	1342810	1343139	330	hypothetical protein	- none -
fig|6666666.69013.peg.499	PE	MA	0.718	0.9998	40.3621	21.7512	-0.891906	scaffold00001	1343166	1344521	1356	FIG00996363: hypothetical protein	- none -
fig|6666666.69013.peg.500	PE	MA	0.13425	0.9998	5.19e-05	10.535	17.6316	scaffold00001	1345134	1344526	609	FIG01001191: hypothetical protein	- none -	P48786	69	7.6311	[GO:0003677] DNA binding [GO:0006355] regulation of transcription, DNA-templated [GO:0005634] nucleus [GO:0046872] metal ion binding [GO:0006952] defense response		GO:0003674 GO:0003676 GO:0005488 GO:0005575 GO:0005622 GO:0006139 GO:0006351 GO:0006725 GO:0006807 GO:0006950 GO:0008150 GO:0008152 GO:0009058 GO:0009059 GO:0009889 GO:0009987 GO:0010467 GO:0010468 GO:0010556 GO:0016070 GO:0018130 GO:0019219 GO:0019222 GO:0019438 GO:0031323 GO:0031326 GO:0032774 GO:0034641 GO:0034645 GO:0034654 GO:0043167 GO:0043169 GO:0043170 GO:0043226 GO:0043227 GO:0043229 GO:…
fig|6666666.69013.peg.500	PE	MA	0.49745	0.9998	57	32.8069	-0.796082	scaffold00001	1345134	1344526	609	FIG01001191: hypothetical protein	- none -	P48786	69	7.6311	[GO:0003677] DNA binding [GO:0006355] regulation of transcription, DNA-templated [GO:0005634] nucleus [GO:0046872] metal ion binding [GO:0006952] defense response		GO:0003674 GO:0003676 GO:0005488 GO:0005575 GO:0005622 GO:0006139 GO:0006351 GO:0006725 GO:0006807 GO:0006950 GO:0008150 GO:0008152 GO:0009058 GO:0009059 GO:0009889 GO:0009987 GO:0010467 GO:0010468 GO:0010556 GO:0016070 GO:0018130 GO:0019219 GO:0019222 GO:0019438 GO:0031323 GO:0031326 GO:0032774 GO:0034641 GO:0034645 GO:0034654 GO:0043167 GO:0043169 GO:0043170 GO:0043226 GO:0043227 GO:0043229 GO:…
fig|6666666.69013.peg.501	PE	MA	0.88825	0.9998	10.6559	8.47409	-0.330522	Chromosome	1346419	1345148	1272	Histidyl-tRNA synthetase (EC 6.1.1.21)	tRNA aminoacylation, His	Q0S1B6	1998	0	[GO:0005524] ATP binding [GO:0005737] cytoplasm [GO:0004821] histidine-tRNA ligase activity [GO:0006427] histidyl-tRNA aminoacylation	[rha00970] Aminoacyl-tRNA biosynthesis - Rhodococcus jostii	GO:0000166 GO:0003674 GO:0003824 GO:0004812 GO:0005488 GO:0005575 GO:0005622 GO:0006082 GO:0006139 GO:0006399 GO:0006412 GO:0006418 GO:0006518 GO:0006520 GO:0006725 GO:0006807 GO:0008144 GO:0008150 GO:0008152 GO:0009058 GO:0009059 GO:0009987 GO:0010467 GO:0016070 GO:0016874 GO:0016875 GO:0017076 GO:0019538 GO:0019752 GO:0030554 GO:0032553 GO:0032555 GO:0032559 GO:0034641 GO:0034645 GO:0034660 GO:…	Genetic Information Processing Translation
fig|6666666.69013.peg.502	PE	MA	0.65885	0.9998	2.32379	5.53439	1.25194	scaffold00001	1347115	1346435	681	Hydroxyacylglutathione hydrolase (EC 3.1.2.6)	CBSS-228410.1.peg.134, CBSS-292415.3.peg.2341, CBSS-342610.3.peg.1536, Glutathione: Non-redox reactions, Methylglyoxal Metabolism	P64262	650	4.28e-85	[GO:0016787] hydrolase activity [GO:0046872] metal ion binding		GO:0003674 GO:0003824 GO:0005488 GO:0043167 GO:0043169
fig|6666666.69013.peg.503	PE	MA	0.8788	0.9998	24.6	20.7243	-0.245551	scaffold00001	1347293	1348171	879	Probable peptidyl-prolyl cis-trans isomerase B (EC 5.2.1.8) (PPIase B) (Rotamase B)	- none -	P46697	622	8.38e-79	[GO:0003755] peptidyl-prolyl cis-trans isomerase activity		GO:0000413 GO:0003674 GO:0003824 GO:0006464 GO:0006807 GO:0008150 GO:0008152 GO:0009987 GO:0016853 GO:0016859 GO:0018193 GO:0018208 GO:0019538 GO:0036211 GO:0043170 GO:0043412 GO:0044237 GO:0044238 GO:0044260 GO:0044267 GO:0071704 GO:0140096 GO:1901564
fig|6666666.69013.peg.503	PE	MA	0.6217	0.9998	79.0794	166.741	1.07624	scaffold00001	1347293	1348171	879	Probable peptidyl-prolyl cis-trans isomerase B (EC 5.2.1.8) (PPIase B) (Rotamase B)	- none -	P46697	622	8.38e-79	[GO:0003755] peptidyl-prolyl cis-trans isomerase activity		GO:0000413 GO:0003674 GO:0003824 GO:0006464 GO:0006807 GO:0008150 GO:0008152 GO:0009987 GO:0016853 GO:0016859 GO:0018193 GO:0018208 GO:0019538 GO:0036211 GO:0043170 GO:0043412 GO:0044237 GO:0044238 GO:0044260 GO:0044267 GO:0071704 GO:0140096 GO:1901564
fig|6666666.69013.peg.504	PE	MA	0.68805	0.9998	69.5636	136.037	0.967595	scaffold00001	1348193	1348984	792	Peptidyl-prolyl cis-trans isomerase (EC 5.2.1.8)	Peptidyl-prolyl cis-trans isomerase containing cluster, Queuosine-Archaeosine Biosynthesis	P46697	462	3.44e-55	[GO:0003755] peptidyl-prolyl cis-trans isomerase activity		GO:0000413 GO:0003674 GO:0003824 GO:0006464 GO:0006807 GO:0008150 GO:0008152 GO:0009987 GO:0016853 GO:0016859 GO:0018193 GO:0018208 GO:0019538 GO:0036211 GO:0043170 GO:0043412 GO:0044237 GO:0044238 GO:0044260 GO:0044267 GO:0071704 GO:0140096 GO:1901564
fig|6666666.69013.peg.505	PE	MA	0.3089	0.9998	69.9243	55.9935	-0.320535	scaffold00001	1351430	1349055	2376	GTP pyrophosphokinase (EC 2.7.6.5), (p)ppGpp synthetase I	CBSS-176299.4.peg.1292, Stringent Response, (p)ppGpp metabolism	P66015	3492	0	[GO:0005525] GTP binding [GO:0005524] ATP binding [GO:0016301] kinase activity [GO:0008728] GTP diphosphokinase activity [GO:0015970] guanosine tetraphosphate biosynthetic process		GO:0000166 GO:0001882 GO:0001883 GO:0003674 GO:0003824 GO:0005488 GO:0006139 GO:0006163 GO:0006164 GO:0006725 GO:0006753 GO:0006793 GO:0006796 GO:0006807 GO:0008144 GO:0008150 GO:0008152 GO:0009058 GO:0009116 GO:0009117 GO:0009119 GO:0009150 GO:0009152 GO:0009163 GO:0009165 GO:0009259 GO:0009260 GO:0009987 GO:0015969 GO:0016310 GO:0016740 GO:0016772 GO:0016778 GO:0017076 GO:0018130 GO:0019001 GO:…
fig|6666666.69013.peg.505	PE	MA	0.89895	0.9998	33.4884	33.5304	0.00180824	scaffold00001	1351430	1349055	2376	GTP pyrophosphokinase (EC 2.7.6.5), (p)ppGpp synthetase I	CBSS-176299.4.peg.1292, Stringent Response, (p)ppGpp metabolism	P66015	3492	0	[GO:0005525] GTP binding [GO:0005524] ATP binding [GO:0016301] kinase activity [GO:0008728] GTP diphosphokinase activity [GO:0015970] guanosine tetraphosphate biosynthetic process		GO:0000166 GO:0001882 GO:0001883 GO:0003674 GO:0003824 GO:0005488 GO:0006139 GO:0006163 GO:0006164 GO:0006725 GO:0006753 GO:0006793 GO:0006796 GO:0006807 GO:0008144 GO:0008150 GO:0008152 GO:0009058 GO:0009116 GO:0009117 GO:0009119 GO:0009150 GO:0009152 GO:0009163 GO:0009165 GO:0009259 GO:0009260 GO:0009987 GO:0015969 GO:0016310 GO:0016740 GO:0016772 GO:0016778 GO:0017076 GO:0018130 GO:0019001 GO:…
fig|6666666.69013.peg.506	PE	MA	0.74365	0.9998	10.8075	18.0949	0.74355	Chromosome	1352082	1351534	549	Adenine phosphoribosyltransferase (EC 2.4.2.7)	Purine conversions, cAMP signaling in bacteria	Q0S1C1	859	2.77e-118	[GO:0005737] cytoplasm [GO:0044209] AMP salvage [GO:0003999] adenine phosphoribosyltransferase activity [GO:0006168] adenine salvage [GO:0006166] purine ribonucleoside salvage	[rha01100] Metabolic pathways - Rhodococcus jostii [rha00230] Purine metabolism - Rhodococcus jostii	GO:0003674 GO:0003824 GO:0005575 GO:0005622 GO:0006139 GO:0006144 GO:0006163 GO:0006164 GO:0006167 GO:0006725 GO:0006753 GO:0006793 GO:0006796 GO:0006807 GO:0008150 GO:0008152 GO:0009058 GO:0009112 GO:0009113 GO:0009116 GO:0009117 GO:0009119 GO:0009123 GO:0009124 GO:0009126 GO:0009127 GO:0009150 GO:0009152 GO:0009156 GO:0009161 GO:0009163 GO:0009165 GO:0009167 GO:0009168 GO:0009259 GO:0009260 GO:…	Metabolism Nucleotide metabolism
fig|6666666.69013.peg.507	PE	MA	0.58605	0.9998	1.14642	6.28316	2.45435	Chromosome	1353800	1352064	1737	hypothetical protein	- none -	P9WL77	947	4.78e-120	[GO:0005886] plasma membrane [GO:0005829] cytosol [GO:0005576] extracellular region [GO:0030288] outer membrane-bounded periplasmic space [GO:1904680] peptide transmembrane transporter activity	[mtu02024] Quorum sensing - Mycobacterium tuberculosis H37Rv	GO:0003674 GO:0005215 GO:0005575 GO:0005622 GO:0005737 GO:0006810 GO:0008150 GO:0016020 GO:0022857 GO:0030313 GO:0031975 GO:0042597 GO:0042886 GO:0042887 GO:0051179 GO:0051234 GO:0055085 GO:0071705 GO:0071944 GO:0110165	Cellular Processes Cellular community - prokaryotes
fig|6666666.69013.peg.508	PE	MA	0.5	0.9998	9.51434	2.08653	-2.189	Chromosome	1355034	1353802	1233	Protein-export membrane protein SecF (TC 3.A.5.1.1)	CBSS-211586.1.peg.2832	P9WGN9	1040	3.98e-138	[GO:0005618] cell wall [GO:0005886] plasma membrane [GO:0005887] integral component of plasma membrane [GO:0015031] protein transport [GO:0006605] protein targeting [GO:0065002] intracellular protein transmembrane transport [GO:0015450] P-P-bond-hydrolysis-driven protein transmembrane transporter activity [GO:0052059] modulation by symbiont of defense-related host reactive oxygen species producti…	[mtu03060] Protein export - Mycobacterium tuberculosis H37Rv [mtu03070] Bacterial secretion system - Mycobacterium tuberculosis H37Rv	GO:0003674 GO:0005215 GO:0005575 GO:0005622 GO:0005886 GO:0006810 GO:0006886 GO:0008104 GO:0008150 GO:0008320 GO:0009605 GO:0009607 GO:0015031 GO:0015399 GO:0015833 GO:0016020 GO:0016021 GO:0022804 GO:0022857 GO:0022884 GO:0030312 GO:0031224 GO:0031226 GO:0033036 GO:0034613 GO:0042783 GO:0042886 GO:0042887 GO:0043207 GO:0044403 GO:0044419 GO:0045184 GO:0046907 GO:0050896 GO:0051179 GO:0051234 GO:…	Environmental Information Processing Folding, sorting and degradation Genetic Information Processing Membrane transport
fig|6666666.69013.peg.509	PE	MA	0.1817	0.9998	13.5573	68.0711	2.32797	Chromosome	1356701	1355031	1671	Protein-export membrane protein SecD (TC 3.A.5.1.1)	CBSS-211586.1.peg.2832	P9WGP1	906	5.6e-114	[GO:0005618] cell wall [GO:0005886] plasma membrane [GO:0005887] integral component of plasma membrane [GO:0005829] cytosol [GO:0005576] extracellular region [GO:0015031] protein transport [GO:0006605] protein targeting [GO:0065002] intracellular protein transmembrane transport [GO:0015450] P-P-bond-hydrolysis-driven protein transmembrane transporter activity [GO:0052059] modulation by symbiont o…	[mtu03060] Protein export - Mycobacterium tuberculosis H37Rv [mtu03070] Bacterial secretion system - Mycobacterium tuberculosis H37Rv	GO:0003674 GO:0005215 GO:0005575 GO:0005622 GO:0005737 GO:0005886 GO:0006810 GO:0006886 GO:0008104 GO:0008150 GO:0008320 GO:0009605 GO:0009607 GO:0015031 GO:0015399 GO:0015833 GO:0016020 GO:0016021 GO:0022804 GO:0022857 GO:0022884 GO:0030312 GO:0031224 GO:0031226 GO:0033036 GO:0034613 GO:0042783 GO:0042886 GO:0042887 GO:0043207 GO:0044403 GO:0044419 GO:0045184 GO:0046907 GO:0050896 GO:0051179 GO:…	Environmental Information Processing Folding, sorting and degradation Genetic Information Processing Membrane transport
fig|6666666.69013.peg.510	PE	MA	0.01475	0.687719	5.19e-05	96.4679	20.8264	Chromosome	1357221	1356844	378	Preprotein translocase subunit YajC (TC 3.A.5.1.1)	CBSS-211586.1.peg.2832	Q49647	182	3.35e-17	[GO:0005886] plasma membrane [GO:0016021] integral component of membrane [GO:0015031] protein transport	[mle02024] Quorum sensing - Mycobacterium leprae TN [mle03060] Protein export - Mycobacterium leprae TN [mle03070] Bacterial secretion system - Mycobacterium leprae TN	GO:0005575 GO:0006810 GO:0008104 GO:0008150 GO:0015833 GO:0016020 GO:0031224 GO:0033036 GO:0042886 GO:0045184 GO:0051179 GO:0051234 GO:0071702 GO:0071705 GO:0071944 GO:0110165	Cellular Processes Cellular community - prokaryotes Environmental Information Processing Folding, sorting and degradation Genetic Information Processing Membrane transport
fig|6666666.69013.peg.511	PE	MA	0.32995	0.9998	13.7	0.4407	-4.96318	Chromosome	1358455	1357358	1098	Holliday junction DNA helicase RuvB	RuvABC plus a hypothetical	Q0S1C6	1845	0	[GO:0003677] DNA binding [GO:0005524] ATP binding [GO:0009432] SOS response [GO:0006281] DNA repair [GO:0006310] DNA recombination [GO:0009378] four-way junction helicase activity	[rha03440] Homologous recombination - Rhodococcus jostii	GO:0000166 GO:0003674 GO:0003676 GO:0003678 GO:0003824 GO:0004386 GO:0005488 GO:0006139 GO:0006259 GO:0006725 GO:0006807 GO:0006950 GO:0006974 GO:0006996 GO:0007154 GO:0008094 GO:0008144 GO:0008150 GO:0008152 GO:0009605 GO:0009987 GO:0009991 GO:0016043 GO:0016462 GO:0016787 GO:0016817 GO:0016818 GO:0016887 GO:0017076 GO:0017111 GO:0030554 GO:0031668 GO:0032392 GO:0032508 GO:0032553 GO:0032555 GO:…	Genetic Information Processing Replication and repair
fig|6666666.69013.peg.512	PE	MA	0.66695	0.9998	16.0003	9.65812	-0.728285	Chromosome	1359054	1358452	603	Holliday junction DNA helicase RuvA	RuvABC plus a hypothetical	Q0S1C7	834	8.08e-114	[GO:0003677] DNA binding [GO:0005524] ATP binding [GO:0009432] SOS response [GO:0006281] DNA repair [GO:0006310] DNA recombination [GO:0009378] four-way junction helicase activity [GO:0009379] Holliday junction helicase complex	[rha03440] Homologous recombination - Rhodococcus jostii	GO:0000166 GO:0003674 GO:0003676 GO:0003678 GO:0003824 GO:0004386 GO:0005488 GO:0005575 GO:0005622 GO:0006139 GO:0006259 GO:0006725 GO:0006807 GO:0006950 GO:0006974 GO:0006996 GO:0007154 GO:0008094 GO:0008144 GO:0008150 GO:0008152 GO:0009605 GO:0009987 GO:0009991 GO:0016043 GO:0016462 GO:0016787 GO:0016817 GO:0016818 GO:0016887 GO:0017076 GO:0017111 GO:0030554 GO:0031668 GO:0032392 GO:0032508 GO:…	Genetic Information Processing Replication and repair
fig|6666666.69013.peg.513	PE	MA	0.70655	0.9998	10.5536	16.3819	0.634367	Chromosome	1359620	1359051	570	Crossover junction endodeoxyribonuclease RuvC (EC 3.1.22.4)	RuvABC plus a hypothetical	C1B4C9	522	8.3e-67	[GO:0000287] magnesium ion binding [GO:0006281] DNA repair [GO:0003676] nucleic acid binding [GO:0006310] DNA recombination [GO:0008821] crossover junction endodeoxyribonuclease activity	[rop03440] Homologous recombination - Rhodococcus opacus B4	GO:0003674 GO:0003824 GO:0004518 GO:0004519 GO:0004520 GO:0004536 GO:0005488 GO:0006139 GO:0006259 GO:0006725 GO:0006807 GO:0006950 GO:0006974 GO:0008150 GO:0008152 GO:0009987 GO:0016787 GO:0016788 GO:0016889 GO:0016894 GO:0033554 GO:0034641 GO:0043167 GO:0043169 GO:0043170 GO:0044237 GO:0044238 GO:0044260 GO:0046483 GO:0046872 GO:0050896 GO:0051716 GO:0071704 GO:0090304 GO:0090305 GO:0097159 GO:…	Genetic Information Processing Replication and repair
fig|6666666.69013.peg.514	PE	MA	0.9454	0.9998	42.0445	38.6077	-0.123028	scaffold00001	1360518	1359757	762	FIG000859: hypothetical protein YebC	CBSS-1806.1.peg.1285, Riboflavin, FMN and FAD metabolism in plants, RuvABC plus a hypothetical	Q0S1C9	1208	3.59e-169	[GO:0003677] DNA binding [GO:0006355] regulation of transcription, DNA-templated [GO:0005737] cytoplasm		GO:0003674 GO:0003676 GO:0005488 GO:0005575 GO:0005622 GO:0006139 GO:0006351 GO:0006725 GO:0006807 GO:0008150 GO:0008152 GO:0009058 GO:0009059 GO:0009889 GO:0009987 GO:0010467 GO:0010468 GO:0010556 GO:0016070 GO:0018130 GO:0019219 GO:0019222 GO:0019438 GO:0031323 GO:0031326 GO:0032774 GO:0034641 GO:0034645 GO:0034654 GO:0043170 GO:0044237 GO:0044238 GO:0044249 GO:0044260 GO:0044271 GO:0046483 GO:…
fig|6666666.69013.peg.515	PE	MA	1	1	5.19e-05	5.0935e-05	-0.026535	scaffold00001	1360655	1360515	141	hypothetical protein	- none -	Q80TN4	64	0.858106	[GO:0016021] integral component of membrane [GO:0005623] cell [GO:0045454] cell redox homeostasis		GO:0005575 GO:0005623 GO:0008150 GO:0009987 GO:0016020 GO:0019725 GO:0031224 GO:0042592 GO:0050789 GO:0050794 GO:0065007 GO:0065008 GO:0110165
fig|6666666.69013.peg.516	PE	MA	0.38655	0.9998	51.8289	17.4792	-1.56812	scaffold00001	1360654	1361010	357	probable transcriptional regulator	- none -	O34712	177	1.96e-16	[GO:0003677] DNA binding [GO:0003700] DNA-binding transcription factor activity		GO:0003674 GO:0003676 GO:0005488 GO:0006355 GO:0008150 GO:0009889 GO:0010468 GO:0010556 GO:0019219 GO:0019222 GO:0031323 GO:0031326 GO:0050789 GO:0050794 GO:0051171 GO:0051252 GO:0060255 GO:0065007 GO:0080090 GO:0097159 GO:0140110 GO:1901363 GO:1903506 GO:2000112 GO:2001141
fig|6666666.69013.peg.517	PE	MA	0.82425	0.9998	3.45328	2.42813	-0.508122	scaffold00001	1361007	1361927	921	FIG00996618: hypothetical protein	- none -	Q91YU8	72	5.64775	[GO:0005634] nucleus [GO:0005730] nucleolus [GO:0001560] regulation of cell growth by extracellular stimulus [GO:0000027] ribosomal large subunit assembly [GO:0030687] preribosome, large subunit precursor		GO:0001558 GO:0005575 GO:0005622 GO:0005634 GO:0006996 GO:0007154 GO:0008150 GO:0009605 GO:0009987 GO:0009991 GO:0016043 GO:0016049 GO:0022607 GO:0022613 GO:0022618 GO:0030684 GO:0031668 GO:0031974 GO:0031981 GO:0032991 GO:0034622 GO:0040007 GO:0040008 GO:0042254 GO:0042255 GO:0042273 GO:0043226 GO:0043227 GO:0043228 GO:0043229 GO:0043231 GO:0043232 GO:0043233 GO:0043933 GO:0044085 GO:0050789 GO:…
fig|6666666.69013.peg.517	PE	MA	0.934	0.9998	62.0429	55.1014	-0.171177	scaffold00001	1361007	1361927	921	FIG00996618: hypothetical protein	- none -	Q91YU8	72	5.64775	[GO:0005634] nucleus [GO:0005730] nucleolus [GO:0001560] regulation of cell growth by extracellular stimulus [GO:0000027] ribosomal large subunit assembly [GO:0030687] preribosome, large subunit precursor		GO:0001558 GO:0005575 GO:0005622 GO:0005634 GO:0006996 GO:0007154 GO:0008150 GO:0009605 GO:0009987 GO:0009991 GO:0016043 GO:0016049 GO:0022607 GO:0022613 GO:0022618 GO:0030684 GO:0031668 GO:0031974 GO:0031981 GO:0032991 GO:0034622 GO:0040007 GO:0040008 GO:0042254 GO:0042255 GO:0042273 GO:0043226 GO:0043227 GO:0043228 GO:0043229 GO:0043231 GO:0043232 GO:0043233 GO:0043933 GO:0044085 GO:0050789 GO:…
[truncated: 9,954 more rows]
